# Supplementary material for: A novel approach to evaluation of tumor response for advanced pulmonary adenocarcinoma using the intertumoral heterogeneity response score
Source: MedComm (2020). 2024 Mar 9;5(3):e493. doi: 10.1002/mco2.493 (PMC10924640; doi:10.1002/mco2.493)
Supplement: Supplementary file 2 — Supporting Information [file MCO2-5-e493-s002.xlsx]

## Sheet: Table S1
Table S1. Genes List
73 gene panel
whole exons
APC	EPCAM	PMS2	CD274	MLH1	TP53	STK11	EGFR	PIK3CA
AR	ERBB2	PTEN	CDK4	MSH2	BRCA1	FGFR1	RAD51D	CDKN2A
ATM	FBXW7	RAD51C	CDK6	MSH6	BRCA2	FGFR2	RB1	CHEK2
CCND1	MET	BRIP1	KRAS	SMO	CRKL	PDCD1LG2	PALB2	NF1
partial exons
AKT1	MAP2K1	GNA11	ROS1	DDR2	PDGFRA	IDH1	VHL	RET
ALK	MAP2K2	GNAQ	SMARCA4	ESR1	PTCH1	IDH2	CYP2D6	KIT
BRAF	MTOR	GNAS	TSC1	FGFR3	RAF1	JAK2	DPYD	UGT1A1
CTNNB1	NRAS	HRAS	TSC2	FLT3
intron, promoter, fusion points/breakpoints
ALK	CD74	EGFR	EZR	FGFR3	NTRK1	PDGFRA	RET	ROS1
TERT	BCL2L11
germline mutation
ATM	BRCA1	BRCA2	MLH1	MSH2	MSH6	PMS2
1021 gene panel
whole exons
ABL1	ABL2	ACVR1B	AKT1	AKT2	AKT3	ALK	APC	AR
ARAF	ARID1A	ARID1B	ARID2	ASXL1	ATM	ATR	ATRX	AURKA
AURKB	AXIN1	AXIN2	AXL	B2M	BAP1	BARD1	BCL2	BCL2L1
BCOR	BLM	BMPR1A	BRAF	BRCA1	BRCA2	BRD4	BRIP1	BTK
C11orf30	CASP8	CBFB	CBL	CCND1	CCND2	CCND3	CCNE1	CD274
CDC73	CDH1	CDK12	CDK4	CDK6	CDK8	CDKN1A	CDKN1B	CDKN2A
CDKN2B	CDKN2C	CEBPA	CHEK1	CHEK2	CIC	CREBBP	CRKL	CSF1R
CTCF	CTNNA1	CTNNB1	CUL3	CYLD	DAXX	DDR1	DDR2	DICER1
DNMT3A	EGFR	ELAC2	EME2	EP300	EPAS1	EPCAM	EPHA2	EPHA3
EPHA5	EPHB2	EPHB6	ERBB2	ERBB3	ERBB4	ERCC1	ERCC3	ERG
ERRFI1	ESR1	EXT1	EXT2	EZH2	FAM123B	FAM175A	FANCA	FANCC
FANCD2	FANCG	FANCM	FAS	FAT1	FAT2	FBXW7	FCGR2A	FCGR3A
FGFR1	FGFR2	FGFR3	FGFR4	FH	FLCN	FLT1	FLT3	FLT4
FOXA1	FOXL2	FOXP1	FUBP1	GAB2	GALNT12	GATA3	GNA11	GNAQ
GNAS	GRIN2A	HDAC1	HDAC4	HGF	HNF1A	HOXB13	HRAS	HSP90AA1
IDH1	IDH2	IFNG	IFNGR1	IGF1R	IL7R	INPP4B	IRF2	IRS2
JAK1	JAK2	JAK3	KDM5A	KDM5C	KDM6A	KDR	KEAP1	KIT
KRAS	LRP1B	MAP2K1	MAP2K2	MAP2K4	MAP3K1	MAPK1	MAX	MCL1
MDM2	MDM4	MED12	MEN1	MET	MITF	MLH1	MLH3	MLL
MLL2	MLL3	MPL	MRE11A	MS4A1	MSH2	MSH3	MSH6	MTOR
MUTYH	MYC	MYCL1	MYCN	MYD88	NBN	NCOR1	NDUFA13	NF1
NF2	NOTCH1	NOTCH2	NOTCH3	NOTCH4	NPM1	NRAS	NSD1	NTHL1
NTRK1	NTRK3	PALB2	PAX5	PBRM1	PCK1	PDCD1LG2	PDGFRA	PDGFRB
PDK1	PHF6	PIK3CA	PIK3CB	PIK3CG	PIK3R1	PIK3R2	PMS1	PMS2
POLD1	POLE	POT1	PPM1D	PRKAR1A	PTCH1	PTCH2	PTEN	PTPN11
RAD50	RAD51	RAD51B	RAD51C	RAD51D	RAF1	RARA	RB1	RBM10
RET	RHEB	RHOA	RICTOR	RINT1	RNASEL	RNF43	ROS1	RPS6KB1
RUNX1	SDHA	SDHAF2	SDHB	SDHC	SDHD	SERPINB3	SERPINB4	SETD2
SLX4	SMAD2	SMAD4	SMARCA4	SMARCB1	SMARCE1	SMO	SOX2	SOX9
SRC	STAG2	STAT3	STK11	SUFU	SYK	TBX3	TCF7L2	TET2
TGFBR2	TMEM127	TMPRSS2	TNFAIP3	TOP1	TOP2A	TP53	TP73	TSC1
TSC2	VEGFA	VHL	WT1	XPO1	XRCC2	XRCC3	ZFHX3	ZMAT3
intron, promoter, fusion points/breakpoints
ALK	BCL2L11	BRAF	BRCA1	BRD4	CD74	EGFR	EML4	ERG
ETV6	EZR	FGFR1	FGFR2	FGFR3	KIF5B	KIT	MAML2	MET
MSH2	MYC	MYCL1	NCOA4	NOTCH2	NTRK1	NTRK2	NTRK3	PDGFRA
PMS2	PPARG	RAF1	RET	ROS1	RSPO2	SLC34A2	TERT	TFE3
TMPRSS2	TPM3
partial exons
ABCA13	ABCB1	ABCC1	ABCC11	ABCC2	ABCG2	ACACA	ACIN1	ACTB
ACTG1	ACTG2	ACVR2A	ACVRL1	ADAM29	ADAMTS5	ADCY1	AFF1	AFF2
AFF3	AFF4	AHNAK	AKAP9	ALB	AMOT	ANGPT1	ANK3	ANKRD27
ANKRD30A	ANKRD30B	ANKRD36B	APEX1	APOBEC3B	ARAP3	ARFGEF1	ARFGEF2	ARHGAP26
ARHGAP29	ARHGAP35	ARID4B	ARNT	ASCL4	ASH1L	ASMTL	ASPM	ASTN1
ASXL2	ATIC	ATP12A	ATP11B	ATP1A1	ATP2B3	BAZ2B	BBS9	BCAS1
BCL11A	BCL11B	BCL2A1	BCL2L11	BCL3	BCL9	BCLAF1	BCORL1	BCR
BIRC2	BIRC3	BMPR2	BNC2	BPTF	BRD2	BRD3	BRSK1	BRWD1
BTLA	BUB1	C15orf23	C15orf55	C1QA	C1S	C3orf70	C7orf53	C8orf34
CACNA1D	CACNA1E	CADM2	CAMTA1	CAPN7	CARD11	CASP1	CASQ2	CBLB
CBR1	CBR3	CCDC168	CCNA1	CCNB3	CCT3	CCT5	CCT6B	CD22
CD33	CD5L	CDA	CDH11	CDH18	CDH23	CDK13	CHD1	CHD1L
CHD3	CHD4	CHD6	CHD8	CHD9	CHFR	CHI3L1	CHN1	CIITA
CKS1B	CLCC1	CLDN18	CLP1	CLSPN	CLTC	CNOT3	CNOT4	CNTN1
CNTN5	CNTNAP1	CNTNAP5	COL1A1	COL2A1	COL5A1	COL5A2	COL5A3	COPS2
CPS1	CREB3L1	CRIPAK	CRLF2	CRNKL1	CRTC1	CRYBG3	CSF1	CSF3R
CSMD1	CSMD3	CSNK1A1	CSNK1G3	CSNK2A1	CTLA4	CTNNA2	CTNND1	CUX1
CYBA	CYP19A1	CYP1B1	CYP1A1	CYP2A13	CYP2C19	CYP2C8	CYP2D6	CYP3A4
CYP3A5	DCC	DDX3X	DDX5	DEK	DHX35	DHX9	DIAPH1	DIS3L2
DLC1	DMD	DNAH6	DNAJC11	DNM2	DNMT1	DOCK2	DOCK7	DOT1L
DPYD	DRGX	DTX1	DUSP22	DYSF	EBF1	ECT2L	EEF1A1	EGR3
EIF2AK3	EIF2C3	EIF3A	EIF4G3	ELF1	ELF3	ELF4	ELL	ELMO1
ELN	EMID2	EPC1	EPHA1	EPHA4	EPHA7	EPHB1	EPHB4	EPOR
EPPK1	EPS15	ERBB2IP	ERCC2	ESR2	ETS1	ETV1	ETV5	ETV6
EWSR1	EZR	F8	FAM131B	FAM135B	FAM157B	FAM22A	FAM46C	FAM5C
FAP	FASLG	FAT3	FAT4	FCGR1A	FCGR2B	FCRL4	FGF10	FGF14
FGF23	FGF3	FGF4	FGF6	FKBP5	FLG	FLI1	FLNC	FMN2
FMR1	FN1	FNDC4	FOXA2	FOXO3	FOXQ1	FRG1	FRMPD4	FUS
FXR1	FYN	FZD1	G3BP1	G3BP2	GABRA6	GATA2	GFRAL	GIGYF1
GKN2	GLB1L3	GLI1	GLI2	GLI3	GMPS	GNA12	GNA13	GNG2
GPC3	GPR124	GPX1	GRB7	GRM3	GSK3B	GSTM5	GSTP1	GUSB
H3F3A	H3F3C	HCLS1	HCN1	HDAC9	HECW1	HERC2	HEY1	HIP1
HIST1H1C	HIST1H1D	HIST1H1E	HIST1H2AC	HIST1H2AG	HIST1H2AL	HIST1H2AM	HIST1H2BC	HIST1H2BD
HIST1H2BJ	HIST1H2BK	HIST1H2BO	HIST1H3B	HIST1H4I	HLF	HMCN1	HNRPDL	HOXA11
HOXA13	HOXA3	HOXA9	HOXC13	HOXD11	HOXD13	HSD3B1	HSD3B2	HSP90AB1
HSPA8	HSPD1	HSPH1	ICK	IFITM1	IFITM3	IGF2	IGF2R	IGLL5
IGSF10	IKBKE	IKZF1	IKZF2	IKZF3	IL1RAPL1	IL21R	IL6	IL6ST
IMPG1	ING1	INHBA	INPP4A	INPP5D	INPPL1	IRF4	IRF6	ITGB3
ITK	ITSN1	JARID2	KALRN	KAT6A	KAT6B	KCNJ5	KCNQ2	KDM2B
KDM3B	KEL	KIF5B	KLB	KLF4	KLHL6	KLK1	KRTAP5-5	L3MBTL1
LAMA2	LCP1	LEF1	LGALS8	LIFR	LPHN2	LPP	LRP2	LRP4
LRP5	LRP6	LRRC7	LRRK2	LYN	LZTS1	MACF1	MAD1L1	MAGI2
MAGOH	MAML2	MAML3	MAP3K13	MAPK3	MCC	MCM3	MDH2	MECOM
MEF2C	MGA	MIB1	MIOS	MKI67	MKL1	MLL4	MLLT3	MLLT6
MMP2	MMP11	MN1	MNDA	MNX1	MPO	MSH4	MSN	MSR1
MTHFR	MTRR	MUC5B	MYB	MYBL2	MYH10	MYH11	MYH14	MYH9
MYO3A	NAP1L1	NAV3	NBPF1	NCAM2	NCF2	NCF4	NCK1	NCOA2
NCOR2	NCSTN	NDRG1	NEB	NFATC4	NFE2L2	NFE2L3	NIN	NKX3-1
NLRC3	NOD1	NOS3	NQO1	NR1I2	NR2F2	NR4A2	NRP2	NRXN1
NTM	NTRK2	NUMA1	NUP107	NUP210	NUP98	OBSCN	OGDH	OMD
OPCML	OR11G2	OR2T4	OR4A15	OR4C6	OR5L2	OR6F1	P2RY8	P4HB
PABPC1	PABPC3	PAG1	PAK1	PAK3	PARK2	PARP1	PASK	PAX3
PAX7	PBX1	PC	PCDH18	PCLO	PCSK6	PCSK7	PDCD1	PDCD11
PDE4DIP	PDGFB	PDILT	PER1	PGR	PHF1	PIK3C2A	PIK3C2B	PIK3C2G
PIK3R3	PIP5K1A	PKD1L2	PKHD1	PLAC8	PLAG1	PLCB1	PLCG1	PLCG2
PLK1	PLXNA1	PLXNB2	POLQ	POLR2B	POM121	POM121L12	POTEG	POU2AF1
PPP1R17	PPP2R1A	PPP6C	PRAM1	PRDM1	PRDM16	PREX2	PRF1	PRKAA1
PRKCB	PRKCI	PRKDC	PRRX1	PRX	PSG2	PSIP1	PSMB1	PSMB5
PTGS1	PTGS2	PTK2	PTPN13	PTPN2	PTPRB	PTPRD	PTPRF	PTPRJ
PTPRK	PTPRO	PTPRT	PTPRU	RAB35	RAC1	RAC2	RAD21	RAD54B
RANBP2	RASA1	RASGRP1	RBL1	RECQL4	REL	RELN	RFC1	RGS3
RHOH	RHOT1	RIT1	RNF213	ROBO1	ROBO2	ROBO3	ROCK1	RPGR
RPL22	RPTOR	RSPO2	RSPO3	RUNX1T1	RUNX2	RXRA	RYR1	RYR2
SBDS	SCUBE2	SEC31A	SEMA3A	SEMA3E	SEMA6A	SERP2	SERPINA7	SETBP1
SETDB1	SF1	SF3A1	SF3A3	SF3B1	SFPQ	SGCZ	SH3PXD2A	SHH
SI	SIN3A	SLC16A1	SLC1A2	SLC22A16	SLC22A18	SLC22A2	SLC22A3	SLCO1B3
SLIT1	SLIT2	SMAD3	SMC1A	SMC1B	SMURF2	SNCAIP	SNTG1	SNX29
SOD2	SOS1	SOX10	SOX17	SPEN	SPOP	SPRR3	SPSB4	SPTA1
SRD5A2	SRGAP1	SRGAP3	SRSF2	SRSF7	SSX1	STAG1	STAT1	STAT5A
SUCLG1	SUCLG2	SULT1A1	SUZ12	SVEP1	SYNCRIP	SYNE1	TAF1	TAF15
TAF1L	TAL1	TBL1XR1	TBX15	TBX22	TCEB1	TCERG1	TCF12	TCF3
TCF4	TCL1A	TCP11	TEC	TENM3	TERT	TFDP1	TFDP2	TFE3
TGFBR1	TGFBR3	TGM2	THBS1	THBS2	THRAP3	TJP1	TLE1	TLL2
TLR4	TLX3	TMEM132D	TNN	TNPO1	TOP2B	TP53BP1	TP63	TPM3
TPR	TRAF5	TRERF1	TRIM24	TRIM58	TRIO	TRPC5	TRRAP	TSHR
TSHZ2	TSHZ3	TTF1	TTL	TUBA3C	TUBB3	TUSC3	TXNIP	TYMS
TYR	TYRP1	U2AF1	UBE2D2	UBR5	UGT1A1	UMPS	UPF3B	USH2A
USP6	USP8	VDAC2	VEZF1	VIM	WASF3	WDR90	WDTC1	WHSC1
WHSC1L1	WIPF1	WNK1	WNT5A	WSCD2	WWOX	WWP1	WWP2	XBP1
XPC	XRCC1	YBX1	YY1AP1	ZBTB16	ZC3H11A	ZFP36L1	ZFP36L2	ZFPM2
ZIC3	ZNF217	ZNF384	ZNF521	ZNF638	ZNF750	ZNF804B	ZNF814
germline mutation
ATM	BRCA1	BRCA2	MLH1	MLH3	MSH2
MSH3	MSH6	PALB2	PMS1	PMS2

## Sheet: Table S3
Table S3. 908 Significantly Enriched GO Terms on 73 Genes
ONTOLOGY	ID	Description	GeneRatio	BgRatio	pvalue	p.adjust	qvalue	geneID	Count
BP	GO:0048732	gland development	25/73	413/18862	1.38874e-23	4.41618e-20	2.09626e-20	367/472/675/595/1399/1956/55294/2263/3845/4233/4763/5290/5728/6608/6794/207/2099/3265/3717/5604/5156/5727/5894/54658/10018	25
BP	GO:0046777	protein autophosphorylation	19/73	226/18862	1.29895e-20	2.06533e-17	9.80365e-18	472/11200/1956/2064/2260/2263/6794/207/238/4921/2261/2322/3717/3815/5605/2475/5156/6098/4914	19
BP	GO:0018108	peptidyl-tyrosine phosphorylation	21/73	369/18862	3.21117e-19	2.41294e-16	1.14537e-16	1956/2064/55294/2260/2263/4233/7157/238/4921/2261/2322/3717/3815/5604/5605/2475/5156/5979/6098/972/4914	21
BP	GO:0050673	epithelial cell proliferation	22/73	428/18862	3.49297e-19	2.41294e-16	1.14537e-16	367/675/595/1021/1956/2064/55294/2260/2263/4763/5728/5925/6608/6794/207/2099/3265/3815/5604/2475/4893/5727	22
BP	GO:0018212	peptidyl-tyrosine modification	21/73	372/18862	3.79393e-19	2.41294e-16	1.14537e-16	1956/2064/55294/2260/2263/4233/7157/238/4921/2261/2322/3717/3815/5604/5605/2475/5156/5979/6098/972/4914	21
BP	GO:0051896	regulation of protein kinase B signaling	17/73	247/18862	5.18401e-17	2.74753e-14	1.30419e-14	1956/2064/2260/2263/4233/5290/5728/6794/207/2099/2261/3815/2475/5156/5979/7249/4914	17
BP	GO:0071900	regulation of protein serine/threonine kinase activity	21/73	492/18862	1.1238e-16	5.10526e-14	2.42335e-14	324/595/1019/1029/1399/1956/2064/2260/3845/4763/5728/5925/207/238/2322/3265/3815/5604/5605/5979/972	21
BP	GO:0050678	regulation of epithelial cell proliferation	19/73	374/18862	1.6933e-16	6.73085e-14	3.19498e-14	367/675/595/1021/1956/2064/55294/2260/2263/4763/5728/5925/6608/6794/207/3265/2475/4893/5727	19
BP	GO:0043491	protein kinase B signaling	17/73	273/18862	2.78815e-16	9.85146e-14	4.67626e-14	1956/2064/2260/2263/4233/5290/5728/6794/207/2099/2261/3815/2475/5156/5979/7249/4914	17
BP	GO:0048608	reproductive structure development	19/73	405/18862	7.31503e-16	2.32618e-13	1.10418e-13	367/472/675/83990/595/1399/2263/4436/5728/6794/207/2099/3417/3815/5604/5156/5727/4914/10018	19
BP	GO:0061458	reproductive system development	19/73	408/18862	8.37321e-16	2.42062e-13	1.14901e-13	367/472/675/83990/595/1399/2263/4436/5728/6794/207/2099/3417/3815/5604/5156/5727/4914/10018	19
BP	GO:0009314	response to radiation	19/73	447/18862	4.42122e-15	1.17162e-12	5.56144e-13	472/672/675/595/11200/1956/3845/4436/2956/4763/6794/7157/207/2767/2776/3265/3815/2475/4914	19
BP	GO:0070997	neuron death	17/73	342/18862	1.17235e-14	2.86775e-12	1.36126e-12	472/55294/3845/4436/4763/5290/5925/7157/207/1499/3265/3717/2475/7248/4914/7015/10018	17
BP	GO:0007050	cell cycle arrest	15/73	235/18862	1.32399e-14	3.00736e-12	1.42752e-12	324/472/672/595/1019/1021/1029/11200/4436/5925/6794/7157/3265/5604/2475	15
BP	GO:0048015	phosphatidylinositol-mediated signaling	14/73	192/18862	1.73867e-14	3.68598e-12	1.74965e-12	1956/2064/2260/4763/5290/5728/207/2322/3717/3815/5156/7249/7430/4914	14
BP	GO:0007569	cell aging	12/73	115/18862	1.97372e-14	3.92278e-12	1.86205e-12	472/675/1021/1029/11200/3845/5728/7157/3265/5604/2475/7015	12
BP	GO:1902806	regulation of cell cycle G1/S phase transition	14/73	195/18862	2.15759e-14	4.03597e-12	1.91578e-12	324/472/595/1019/1021/1029/11200/1956/55294/5728/5925/7157/207/7015	14
BP	GO:0048017	inositol lipid-mediated signaling	14/73	196/18862	2.31673e-14	4.06057e-12	1.92746e-12	1956/2064/2260/4763/5290/5728/207/2322/3717/3815/5156/7249/7430/4914	14
BP	GO:0014065	phosphatidylinositol 3-kinase signaling	13/73	154/18862	2.42613e-14	4.06057e-12	1.92746e-12	1956/2064/2260/4763/5290/5728/207/2322/3717/3815/5156/7249/4914	13
BP	GO:1901214	regulation of neuron death	16/73	302/18862	2.90888e-14	4.62512e-12	2.19544e-12	472/55294/3845/4436/4763/5290/7157/207/1499/3265/3717/2475/7248/4914/7015/10018	16
BP	GO:0007568	aging	16/73	304/18862	3.22302e-14	4.88058e-12	2.3167e-12	472/675/1021/1029/11200/3845/4436/2956/5728/7157/207/3265/5604/2475/4914/7015	16
BP	GO:0070371	ERK1 and ERK2 cascade	16/73	320/18862	7.13689e-14	1.0316e-11	4.89679e-12	1399/1956/2064/55294/2263/5728/673/2261/3265/5604/5605/5156/6098/972/7430/4914	16
BP	GO:0032147	activation of protein kinase activity	16/73	328/18862	1.04512e-13	1.445e-11	6.85908e-12	1399/1956/5290/6794/207/238/673/3717/3815/5604/5605/2475/5894/5979/972/4914	16
BP	GO:2000045	regulation of G1/S transition of mitotic cell cycle	13/73	174/18862	1.18876e-13	1.5751e-11	7.47666e-12	324/472/595/1019/1021/1029/11200/1956/5728/5925/7157/207/7015	13
BP	GO:0097193	intrinsic apoptotic signaling pathway	15/73	283/18862	2.02338e-13	2.57374e-11	1.2217e-11	472/672/675/11200/55294/4292/4436/2956/6794/7157/207/3265/3717/972/10018	15
BP	GO:0051402	neuron apoptotic process	14/73	230/18862	2.11399e-13	2.58557e-11	1.22731e-11	472/55294/3845/4436/4763/5290/5925/7157/1499/3265/3717/4914/7015/10018	14
BP	GO:0070372	regulation of ERK1 and ERK2 cascade	15/73	301/18862	4.9536e-13	5.83424e-11	2.76938e-11	1399/1956/2064/55294/2263/5728/673/2261/3265/5604/5156/6098/972/7430/4914	15
BP	GO:0043523	regulation of neuron apoptotic process	13/73	197/18862	5.88955e-13	6.68884e-11	3.17504e-11	472/55294/3845/4436/4763/5290/7157/1499/3265/3717/4914/7015/10018	13
BP	GO:0071902	positive regulation of protein serine/threonine kinase activity	15/73	311/18862	7.94644e-13	8.71369e-11	4.13619e-11	595/1399/1956/2064/2260/3845/207/238/2322/3265/3815/5604/5605/5979/972	15
BP	GO:0010518	positive regulation of phospholipase activity	9/73	60/18862	1.47709e-12	1.5443e-10	7.33043e-11	1956/2260/2263/2099/2261/2776/3265/3815/5156	9
BP	GO:0008406	gonad development	13/73	212/18862	1.50545e-12	1.5443e-10	7.33043e-11	367/472/675/83990/595/1399/4436/2099/3417/3815/5156/4914/10018	13
BP	GO:0045137	development of primary sexual characteristics	13/73	217/18862	2.02598e-12	2.01332e-10	9.55677e-11	367/472/675/83990/595/1399/4436/2099/3417/3815/5156/4914/10018	13
BP	GO:0061180	mammary gland epithelium development	9/73	63/18862	2.34317e-12	2.25797e-10	1.07181e-10	367/675/595/2263/6608/207/2099/3717/5727	9
BP	GO:0035264	multicellular organism growth	11/73	130/18862	2.68688e-12	2.51303e-10	1.19288e-10	367/472/1019/79728/5290/6608/7157/2778/2475/5727/7430	11
BP	GO:0051897	positive regulation of protein kinase B signaling	12/73	175/18862	3.13033e-12	2.84412e-10	1.35004e-10	1956/2064/2260/2263/4233/5290/2099/2261/3815/2475/5156/5979	12
BP	GO:0043406	positive regulation of MAP kinase activity	13/73	230/18862	4.24088e-12	3.74611e-10	1.77819e-10	1399/1956/2064/2260/3845/238/2322/3265/3815/5604/5605/5979/972	13
BP	GO:0008630	intrinsic apoptotic signaling pathway in response to DNA damage	10/73	100/18862	5.21793e-12	4.4846e-10	2.12874e-10	472/672/675/11200/4292/4436/2956/7157/972/10018	10
BP	GO:0042493	response to drug	15/73	359/18862	6.22887e-12	5.13851e-10	2.43913e-10	595/1019/11200/1399/1956/5395/5728/7157/1499/2778/5727/5979/1565/54658/4914	15
BP	GO:0010517	regulation of phospholipase activity	9/73	70/18862	6.30195e-12	5.13851e-10	2.43913e-10	1956/2260/2263/2099/2261/2776/3265/3815/5156	9
BP	GO:0044843	cell cycle G1/S phase transition	14/73	298/18862	7.13469e-12	5.67208e-10	2.69241e-10	324/472/595/1019/1021/1029/11200/1956/55294/5728/5925/7157/207/7015	14
BP	GO:0060193	positive regulation of lipase activity	9/73	73/18862	9.32149e-12	7.22984e-10	3.43184e-10	1956/2260/2263/2099/2261/2776/3265/3815/5156	9
BP	GO:0051090	regulation of DNA-binding transcription factor activity	16/73	444/18862	1.04776e-11	7.86493e-10	3.73331e-10	367/1029/3845/5728/5925/6608/207/238/1499/4921/2099/3717/3815/5727/6597/4914	16
BP	GO:0043405	regulation of MAP kinase activity	14/73	307/18862	1.0635e-11	7.86493e-10	3.73331e-10	1399/1956/2064/2260/3845/4763/238/2322/3265/3815/5604/5605/5979/972	14
BP	GO:0009416	response to light stimulus	14/73	319/18862	1.776e-11	1.28356e-09	6.09277e-10	675/595/1956/3845/4436/2956/4763/6794/7157/207/2767/2776/3815/2475	14
BP	GO:0001655	urogenital system development	14/73	320/18862	1.85177e-11	1.30858e-09	6.21153e-10	367/1399/2263/4763/5728/6608/6794/1499/2099/5156/5727/5979/7248/10018	14
BP	GO:0045930	negative regulation of mitotic cell cycle	14/73	321/18862	1.93049e-11	1.31269e-09	6.23106e-10	324/472/672/595/1019/1021/1029/11200/1956/4436/5728/5925/7157/1499	14
BP	GO:0048145	regulation of fibroblast proliferation	9/73	79/18862	1.94014e-11	1.31269e-09	6.23106e-10	1019/1021/4763/7157/1499/4921/2099/5156/972	9
BP	GO:0048144	fibroblast proliferation	9/73	80/18862	2.17939e-11	1.42005e-09	6.74068e-10	1019/1021/4763/7157/1499/4921/2099/5156/972	9
BP	GO:0007548	sex differentiation	13/73	262/18862	2.18813e-11	1.42005e-09	6.74068e-10	367/472/675/83990/595/1399/4436/2099/3417/3815/5156/4914/10018	13
BP	GO:0051091	positive regulation of DNA-binding transcription factor activity	13/73	266/18862	2.64509e-11	1.67241e-09	7.93854e-10	367/3845/5728/6608/207/238/1499/4921/2099/3717/3815/6597/4914	13
BP	GO:0070374	positive regulation of ERK1 and ERK2 cascade	12/73	210/18862	2.68216e-11	1.67241e-09	7.93854e-10	1399/1956/55294/2263/5728/673/2261/3265/5604/5156/972/4914	12
BP	GO:2000134	negative regulation of G1/S transition of mitotic cell cycle	10/73	119/18862	3.0266e-11	1.85088e-09	8.78572e-10	324/472/595/1019/1021/1029/11200/5728/5925/7157	10
BP	GO:1901987	regulation of cell cycle phase transition	16/73	478/18862	3.15267e-11	1.8916e-09	8.97902e-10	324/472/672/595/1019/1021/1029/11200/1956/55294/5728/5889/5925/7157/207/7015	16
BP	GO:0000082	G1/S transition of mitotic cell cycle	13/73	275/18862	4.00806e-11	2.3603e-09	1.12038e-09	324/472/595/1019/1021/1029/11200/1956/5728/5925/7157/207/7015	13
BP	GO:1902807	negative regulation of cell cycle G1/S phase transition	10/73	124/18862	4.5716e-11	2.64321e-09	1.25467e-09	324/472/595/1019/1021/1029/11200/5728/5925/7157	10
BP	GO:0014066	regulation of phosphatidylinositol 3-kinase signaling	10/73	127/18862	5.80545e-11	3.29667e-09	1.56485e-09	1956/2260/5290/5728/2322/3717/3815/5156/7249/4914	10
BP	GO:0030879	mammary gland development	10/73	132/18862	8.53187e-11	4.75988e-09	2.25941e-09	367/675/595/2263/6608/207/2099/3717/5727/10018	10
BP	GO:0008584	male gonad development	10/73	134/18862	9.90886e-11	5.43279e-09	2.57882e-09	367/83990/595/1399/4436/2099/3815/5156/4914/10018	10
BP	GO:1901990	regulation of mitotic cell cycle phase transition	15/73	439/18862	1.06374e-10	5.65455e-09	2.68409e-09	324/472/672/595/1019/1021/1029/11200/1956/5728/5889/5925/7157/207/7015	15
BP	GO:0046546	development of primary male sexual characteristics	10/73	135/18862	1.0669e-10	5.65455e-09	2.68409e-09	367/83990/595/1399/4436/2099/3815/5156/4914/10018	10
BP	GO:0060191	regulation of lipase activity	9/73	97/18862	1.27494e-10	6.6464e-09	3.1549e-09	1956/2260/2263/2099/2261/2776/3265/3815/5156	9
BP	GO:0001889	liver development	10/73	138/18862	1.32709e-10	6.8067e-09	3.23099e-09	595/1956/55294/3845/4233/4763/5290/3265/5727/54658	10
BP	GO:0061008	hepaticobiliary system development	10/73	140/18862	1.5306e-10	7.72587e-09	3.66729e-09	595/1956/55294/3845/4233/4763/5290/3265/5727/54658	10
BP	GO:0045787	positive regulation of cell cycle	14/73	395/18862	2.98832e-10	1.48482e-08	7.04811e-09	472/672/675/595/1019/11200/1956/2263/5889/5925/7157/207/7015/10018	14
BP	GO:0010863	positive regulation of phospholipase C activity	7/73	44/18862	3.31097e-10	1.61983e-08	7.68896e-09	1956/2260/2099/2776/3265/3815/5156	7
BP	GO:0050679	positive regulation of epithelial cell proliferation	11/73	203/18862	3.39897e-10	1.63769e-08	7.77372e-09	367/595/1956/2064/2260/2263/6608/207/3265/2475/4893	11
BP	GO:0046661	male sex differentiation	10/73	153/18862	3.67845e-10	1.74589e-08	8.28736e-09	367/83990/595/1399/4436/2099/3815/5156/4914/10018	10
BP	GO:1903798	regulation of production of miRNAs involved in gene silencing by miRNA	6/73	25/18862	4.55241e-10	2.11832e-08	1.00552e-08	1956/7157/2099/5604/5605/7015	6
BP	GO:1900274	regulation of phospholipase C activity	7/73	46/18862	4.59635e-10	2.11832e-08	1.00552e-08	1956/2260/2099/2776/3265/3815/5156	7
BP	GO:0050680	negative regulation of epithelial cell proliferation	10/73	160/18862	5.70816e-10	2.59314e-08	1.2309e-08	367/675/1021/55294/2263/4763/5728/5925/6794/5727	10
BP	GO:0070920	regulation of production of small RNA involved in gene silencing by RNA	6/73	26/18862	5.90012e-10	2.64259e-08	1.25438e-08	1956/7157/2099/5604/5605/7015	6
BP	GO:0097191	extrinsic apoptotic signaling pathway	11/73	217/18862	6.90791e-10	3.05099e-08	1.44824e-08	367/672/2260/5728/207/2261/3717/5894/5979/7015/10018	11
BP	GO:2001233	regulation of apoptotic signaling pathway	13/73	348/18862	7.30995e-10	3.18433e-08	1.51153e-08	367/672/55294/2260/5728/5925/7157/207/5894/5979/972/7015/10018	13
BP	GO:0035265	organ growth	10/73	166/18862	8.18496e-10	3.51732e-08	1.66959e-08	367/2263/5728/6608/207/4921/2099/2261/2475/10018	10
BP	GO:0042063	gliogenesis	12/73	283/18862	8.39724e-10	3.56043e-08	1.69006e-08	1021/1399/1956/2064/3845/4763/5728/6608/207/3418/5604/2475	12
BP	GO:1903829	positive regulation of cellular protein localization	12/73	295/18862	1.34609e-09	5.63232e-08	2.67354e-08	324/1956/2064/55294/6608/6794/7157/207/3265/3717/7430/7015	12
BP	GO:0097306	cellular response to alcohol	8/73	89/18862	1.86589e-09	7.70589e-08	3.65781e-08	672/1019/5728/6608/207/1499/5727/54658	8
BP	GO:1901991	negative regulation of mitotic cell cycle phase transition	11/73	250/18862	3.0696e-09	1.25145e-07	5.94036e-08	324/472/672/595/1019/1021/1029/11200/5728/5925/7157	11
BP	GO:0048638	regulation of developmental growth	12/73	319/18862	3.25638e-09	1.3108e-07	6.22206e-08	367/1019/2263/5290/5728/6608/207/2261/2475/5727/7430/10018	12
BP	GO:0043276	anoikis	6/73	34/18862	3.36354e-09	1.33701e-07	6.34647e-08	11200/5290/6794/207/2475/7249	6
BP	GO:0010212	response to ionizing radiation	9/73	142/18862	3.88124e-09	1.52375e-07	7.23287e-08	472/672/675/595/11200/4436/6794/7157/3265	9
BP	GO:0016242	negative regulation of macroautophagy	6/73	35/18862	4.04709e-09	1.56948e-07	7.44997e-08	5290/7157/207/2475/7248/7249	6
BP	GO:0019216	regulation of lipid metabolic process	13/73	402/18862	4.18251e-09	1.60246e-07	7.6065e-08	672/1019/55294/207/238/2261/2322/3417/3815/2475/5156/54658/972	13
BP	GO:0090399	replicative senescence	5/73	17/18862	4.50839e-09	1.70675e-07	8.10155e-08	472/1029/11200/7157/7015	5
BP	GO:0048545	response to steroid hormone	12/73	330/18862	4.76492e-09	1.78264e-07	8.46179e-08	367/672/595/1956/3845/2099/2322/3417/3717/6597/54658/10018	12
BP	GO:0071887	leukocyte apoptotic process	8/73	102/18862	5.56692e-09	2.05846e-07	9.77106e-08	29126/1029/1399/5728/7157/207/972/10018	8
BP	GO:0001701	in utero embryonic development	12/73	335/18862	5.63889e-09	2.06111e-07	9.78363e-08	367/675/2263/4436/79728/6608/7157/207/5604/5156/5727/10018	12
BP	GO:0007265	Ras protein signal transduction	12/73	338/18862	6.23014e-09	2.23999e-07	1.06327e-07	1029/1399/3845/4233/4763/5925/7157/3265/3717/4893/5894/4914	12
BP	GO:0006302	double-strand break repair	11/73	268/18862	6.3396e-09	2.23999e-07	1.06327e-07	472/672/675/83990/11200/4292/4436/79728/5889/5892/7157	11
BP	GO:1901988	negative regulation of cell cycle phase transition	11/73	268/18862	6.3396e-09	2.23999e-07	1.06327e-07	324/472/672/595/1019/1021/1029/11200/5728/5925/7157	11
BP	GO:0010001	glial cell differentiation	10/73	210/18862	7.96715e-09	2.78412e-07	1.32156e-07	1021/1956/2064/3845/4763/5728/6608/207/5604/2475	10
BP	GO:0070227	lymphocyte apoptotic process	7/73	71/18862	1.05773e-08	3.65606e-07	1.73545e-07	29126/1399/5728/7157/207/972/10018	7
BP	GO:0030850	prostate gland development	6/73	41/18862	1.10078e-08	3.76396e-07	1.78667e-07	367/2263/5728/6794/2099/5727	6
BP	GO:0048511	rhythmic process	11/73	294/18862	1.65252e-08	5.59043e-07	2.65365e-07	1019/1956/55294/5728/7157/2099/2767/2776/2475/5156/4914	11
BP	GO:0045931	positive regulation of mitotic cell cycle	8/73	118/18862	1.76795e-08	5.91797e-07	2.80912e-07	675/595/1019/1956/5889/5925/207/7015	8
BP	GO:0097305	response to alcohol	10/73	233/18862	2.14583e-08	7.10807e-07	3.37404e-07	672/595/1019/2263/5728/6608/207/1499/5727/54658	10
BP	GO:0090398	cellular senescence	7/73	79/18862	2.24964e-08	7.23748e-07	3.43547e-07	1021/1029/3845/7157/3265/5604/7015	7
BP	GO:0090068	positive regulation of cell cycle process	11/73	303/18862	2.25307e-08	7.23748e-07	3.43547e-07	472/672/595/1019/11200/1956/5889/5925/7157/207/7015	11
BP	GO:0048146	positive regulation of fibroblast proliferation	6/73	46/18862	2.25845e-08	7.23748e-07	3.43547e-07	1019/1021/4921/2099/5156/972	6
BP	GO:0031929	TOR signaling	8/73	122/18862	2.2987e-08	7.23748e-07	3.43547e-07	472/5290/6794/207/2475/6098/7248/7249	8
BP	GO:0035270	endocrine system development	8/73	122/18862	2.2987e-08	7.23748e-07	3.43547e-07	1021/1399/4763/6608/207/5604/5156/5894	8
BP	GO:0070482	response to oxygen levels	12/73	385/18862	2.64179e-08	8.23615e-07	3.90951e-07	472/83990/1019/4763/5728/7157/207/2475/5894/7248/7428/7015	12
BP	GO:0060562	epithelial tube morphogenesis	11/73	309/18862	2.75478e-08	8.42582e-07	3.99955e-07	367/2263/3845/4233/6608/1499/2099/5727/5979/7248/7249	11
BP	GO:0032355	response to estradiol	8/73	125/18862	2.78211e-08	8.42582e-07	3.99955e-07	595/1956/5728/1499/2099/5727/54658/10018	8
BP	GO:0048565	digestive tract development	8/73	125/18862	2.78211e-08	8.42582e-07	3.99955e-07	1399/1956/2263/5925/6608/3815/5156/5979	8
BP	GO:0018105	peptidyl-serine phosphorylation	11/73	310/18862	2.84745e-08	8.54234e-07	4.05485e-07	472/11200/1956/5290/5728/207/673/5605/2475/5894/5979	11
BP	GO:0061982	meiosis I cell cycle process	8/73	126/18862	2.96162e-08	8.80181e-07	4.17802e-07	472/675/83990/4292/2956/5889/5892/10018	8
BP	GO:0010507	negative regulation of autophagy	7/73	83/18862	3.1829e-08	9.37188e-07	4.44862e-07	4233/5290/7157/207/2475/7248/7249	7
BP	GO:0060284	regulation of cell development	13/73	485/18862	3.86913e-08	1.12879e-06	5.35812e-07	1399/55294/4763/5728/6608/6794/7157/1499/3418/3815/5604/2475/5979	13
BP	GO:0048872	homeostasis of number of cells	10/73	249/18862	4.02085e-08	1.16239e-06	5.5176e-07	1021/3845/5925/6608/207/2322/3717/3815/972/10018	10
BP	GO:0045792	negative regulation of cell size	4/73	10/18862	4.25972e-08	1.20351e-06	5.71278e-07	5728/207/2475/7248	4
BP	GO:0060736	prostate gland growth	4/73	10/18862	4.25972e-08	1.20351e-06	5.71278e-07	367/2263/5728/2099	4
BP	GO:0000186	activation of MAPKK activity	6/73	51/18862	4.27662e-08	1.20351e-06	5.71278e-07	1399/1956/673/3717/5894/4914	6
BP	GO:0055123	digestive system development	8/73	134/18862	4.79427e-08	1.33276e-06	6.3263e-07	1399/1956/2263/5925/6608/3815/5156/5979	8
BP	GO:0035196	production of miRNAs involved in gene silencing by miRNA	6/73	52/18862	4.81973e-08	1.33276e-06	6.3263e-07	1956/7157/2099/5604/5605/7015	6
BP	GO:0010506	regulation of autophagy	11/73	328/18862	5.06546e-08	1.38863e-06	6.59153e-07	472/55294/4233/5290/6794/7157/207/2475/7248/7249/10018	11
BP	GO:0031099	regeneration	9/73	192/18862	5.38499e-08	1.45763e-06	6.91904e-07	595/1019/1956/5728/2322/3717/5604/5727/54658	9
BP	GO:1903131	mononuclear cell differentiation	12/73	411/18862	5.40881e-08	1.45763e-06	6.91904e-07	472/1021/2064/4436/6794/7157/2322/3815/2475/7248/972/4914	12
BP	GO:0014068	positive regulation of phosphatidylinositol 3-kinase signaling	7/73	90/18862	5.60599e-08	1.49807e-06	7.111e-07	2260/5290/2322/3717/3815/5156/4914	7
BP	GO:0018209	peptidyl-serine modification	11/73	333/18862	5.90743e-08	1.56547e-06	7.43092e-07	472/11200/1956/5290/5728/207/673/5605/2475/5894/5979	11
BP	GO:1901992	positive regulation of mitotic cell cycle phase transition	7/73	91/18862	6.05455e-08	1.58406e-06	7.5192e-07	595/1019/1956/5889/5925/207/7015	7
BP	GO:0043525	positive regulation of neuron apoptotic process	6/73	54/18862	6.07723e-08	1.58406e-06	7.5192e-07	472/55294/4763/7157/1499/10018	6
BP	GO:1901215	negative regulation of neuron death	9/73	195/18862	6.15287e-08	1.59074e-06	7.55089e-07	3845/4436/5290/207/3265/3717/7248/4914/7015	9
BP	GO:1901216	positive regulation of neuron death	7/73	92/18862	6.5331e-08	1.67542e-06	7.95286e-07	472/55294/4763/7157/1499/2475/10018	7
BP	GO:0072331	signal transduction by p53 class mediator	10/73	263/18862	6.72308e-08	1.71035e-06	8.11865e-07	472/672/675/83990/11200/4436/6794/7157/207/972	10
BP	GO:0051960	regulation of nervous system development	12/73	422/18862	7.21335e-08	1.82051e-06	8.64156e-07	4763/5728/6608/6794/7157/207/1499/3418/3815/5604/2475/4914	12
BP	GO:0031050	dsRNA processing	6/73	56/18862	7.59352e-08	1.88652e-06	8.95486e-07	1956/7157/2099/5604/5605/7015	6
BP	GO:0070918	production of small RNA involved in gene silencing by RNA	6/73	56/18862	7.59352e-08	1.88652e-06	8.95486e-07	1956/7157/2099/5604/5605/7015	6
BP	GO:0045785	positive regulation of cell adhesion	12/73	425/18862	7.79108e-08	1.92059e-06	9.11661e-07	472/29126/1021/1399/2064/80380/5290/207/3717/5979/7248/972	12
BP	GO:0048754	branching morphogenesis of an epithelial tube	8/73	143/18862	7.95227e-08	1.93711e-06	9.19501e-07	367/2263/3845/4233/6608/1499/2099/5727	8
BP	GO:0071383	cellular response to steroid hormone stimulus	9/73	201/18862	7.97991e-08	1.93711e-06	9.19501e-07	367/672/1956/2099/2322/3717/6597/54658/10018	9
BP	GO:0009411	response to UV	8/73	146/18862	9.34185e-08	2.25054e-06	1.06828e-06	675/595/1956/4436/2956/6794/7157/207	8
BP	GO:1903800	positive regulation of production of miRNAs involved in gene silencing by miRNA	4/73	12/18862	9.9821e-08	2.3867e-06	1.13291e-06	1956/7157/5604/5605	4
BP	GO:0021761	limbic system development	7/73	98/18862	1.01288e-07	2.4037e-06	1.14098e-06	1021/1399/2263/5728/6608/238/7248	7
BP	GO:0090342	regulation of cell aging	6/73	60/18862	1.15668e-07	2.72462e-06	1.29331e-06	1021/1029/3845/5728/7157/7015	6
BP	GO:0030098	lymphocyte differentiation	11/73	358/18862	1.2282e-07	2.87182e-06	1.36319e-06	472/2064/4436/6794/7157/2322/3815/2475/7248/972/4914	11
BP	GO:0000079	regulation of cyclin-dependent protein serine/threonine kinase activity	7/73	101/18862	1.24773e-07	2.88984e-06	1.37174e-06	324/595/1019/1029/1956/5728/207	7
BP	GO:0007623	circadian rhythm	9/73	212/18862	1.25818e-07	2.88984e-06	1.37174e-06	1019/1956/55294/5728/7157/2767/2776/2475/4914	9
BP	GO:0010948	negative regulation of cell cycle process	11/73	359/18862	1.26317e-07	2.88984e-06	1.37174e-06	324/472/672/595/1019/1021/1029/11200/5728/5925/7157	11
BP	GO:0036293	response to decreased oxygen levels	11/73	360/18862	1.29902e-07	2.95063e-06	1.4006e-06	472/83990/4763/5728/7157/207/2475/5894/7248/7428/7015	11
BP	GO:0010165	response to X-ray	5/73	32/18862	1.40245e-07	3.16021e-06	1.50008e-06	472/675/595/4436/7157	5
BP	GO:2001236	regulation of extrinsic apoptotic signaling pathway	8/73	154/18862	1.41116e-07	3.16021e-06	1.50008e-06	367/672/2260/5728/207/5894/5979/7015	8
BP	GO:1904029	regulation of cyclin-dependent protein kinase activity	7/73	105/18862	1.63102e-07	3.62703e-06	1.72167e-06	324/595/1019/1029/1956/5728/207	7
BP	GO:1901989	positive regulation of cell cycle phase transition	7/73	107/18862	1.85717e-07	4.10124e-06	1.94677e-06	595/1019/1956/5889/5925/207/7015	7
BP	GO:0048660	regulation of smooth muscle cell proliferation	8/73	160/18862	1.89419e-07	4.15416e-06	1.97189e-06	1956/2263/5728/207/1499/3717/2475/7015	8
BP	GO:0031647	regulation of protein stability	10/73	295/18862	1.95863e-07	4.26606e-06	2.025e-06	11200/55294/3845/5728/6608/7157/2776/7248/7428/7015	10
BP	GO:0048659	smooth muscle cell proliferation	8/73	162/18862	2.08393e-07	4.5081e-06	2.13989e-06	1956/2263/5728/207/1499/3717/2475/7015	8
BP	GO:0060249	anatomical structure homeostasis	12/73	466/18862	2.1069e-07	4.52698e-06	2.14886e-06	472/675/1956/3845/4763/5889/5892/5925/6608/6794/2778/7015	12
BP	GO:0006310	DNA recombination	10/73	299/18862	2.21836e-07	4.73449e-06	2.24735e-06	472/672/675/83990/4292/4436/2956/79728/5889/5892	10
BP	GO:0016049	cell growth	12/73	470/18862	2.30915e-07	4.89539e-06	2.32373e-06	1029/1399/1956/2064/5925/6794/7157/207/1499/2475/6098/6597	12
BP	GO:0001667	ameboidal-type cell migration	12/73	473/18862	2.47203e-07	5.20599e-06	2.47117e-06	55294/2260/4233/4763/5290/5728/6608/207/4921/3815/2475/5979	12
BP	GO:0021782	glial cell development	7/73	112/18862	2.54094e-07	5.31592e-06	2.52334e-06	1021/1956/3845/4763/5728/6608/207	7
BP	GO:0016446	somatic hypermutation of immunoglobulin genes	4/73	15/18862	2.72856e-07	5.67112e-06	2.69195e-06	4292/4436/2956/5395	4
BP	GO:1903793	positive regulation of anion transport	12/73	478/18862	2.76639e-07	5.71241e-06	2.71155e-06	1956/2064/55294/6608/7157/207/673/3265/3717/5727/7430/7015	12
BP	GO:1901653	cellular response to peptide	11/73	391/18862	2.96864e-07	6.09051e-06	2.89102e-06	324/83990/1019/5290/5728/7157/207/3717/7248/7249/10018	11
BP	GO:0061138	morphogenesis of a branching epithelium	8/73	173/18862	3.44647e-07	7.02549e-06	3.33484e-06	367/2263/3845/4233/6608/1499/2099/5727	8
BP	GO:0048708	astrocyte differentiation	6/73	72/18862	3.48015e-07	7.04897e-06	3.34599e-06	1021/1956/3845/4763/6608/5604	6
BP	GO:0002566	somatic diversification of immune receptors via somatic mutation	4/73	16/18862	3.62744e-07	7.30079e-06	3.46552e-06	4292/4436/2956/5395	4
BP	GO:0021766	hippocampus development	6/73	73/18862	3.78027e-07	7.51329e-06	3.56639e-06	1021/1399/5728/6608/238/7248	6
BP	GO:0031100	animal organ regeneration	6/73	73/18862	3.78027e-07	7.51329e-06	3.56639e-06	595/1019/1956/2322/5727/54658	6
BP	GO:1901796	regulation of signal transduction by p53 class mediator	8/73	177/18862	4.10288e-07	8.10382e-06	3.8467e-06	472/672/83990/11200/6794/7157/207/972	8
BP	GO:0007127	meiosis I	7/73	121/18862	4.30797e-07	8.41532e-06	3.99456e-06	472/675/83990/4292/5889/5892/10018	7
BP	GO:0001558	regulation of cell growth	11/73	406/18862	4.31351e-07	8.41532e-06	3.99456e-06	1029/1399/1956/2064/5925/6794/7157/207/2475/6098/6597	11
BP	GO:0072332	intrinsic apoptotic signaling pathway by p53 class mediator	6/73	75/18862	4.44439e-07	8.61778e-06	4.09066e-06	675/11200/4436/6794/7157/972	6
BP	GO:0006978	DNA damage response, signal transduction by p53 class mediator resulting in transcription of p21 class mediator	4/73	17/18862	4.7297e-07	9.11542e-06	4.32688e-06	672/675/11200/7157	4
BP	GO:0048568	embryonic organ development	11/73	412/18862	4.98698e-07	9.55337e-06	4.53477e-06	2263/79728/6608/7157/207/1499/2778/3815/5604/5156/5727	11
BP	GO:0071214	cellular response to abiotic stimulus	10/73	330/18862	5.48909e-07	1.03901e-05	4.93192e-06	472/11200/1956/5290/5728/6794/7157/207/2767/3265	10
BP	GO:0104004	cellular response to environmental stimulus	10/73	330/18862	5.48909e-07	1.03901e-05	4.93192e-06	472/11200/1956/5290/5728/6794/7157/207/2767/3265	10
BP	GO:0014002	astrocyte development	5/73	42/18862	5.74894e-07	1.08175e-05	5.13484e-06	1021/1956/3845/4763/6608	5
BP	GO:0001763	morphogenesis of a branching structure	8/73	186/18862	5.98155e-07	1.1189e-05	5.31117e-06	367/2263/3845/4233/6608/1499/2099/5727	8
BP	GO:0008340	determination of adult lifespan	4/73	18/18862	6.06326e-07	1.121e-05	5.32112e-06	472/4436/2956/7157	4
BP	GO:0042772	DNA damage response, signal transduction resulting in transcription	4/73	18/18862	6.06326e-07	1.121e-05	5.32112e-06	672/675/11200/7157	4
BP	GO:1903046	meiotic cell cycle process	8/73	190/18862	7.02772e-07	1.2918e-05	6.13188e-06	472/675/83990/4292/2956/5889/5892/10018	8
BP	GO:0042771	intrinsic apoptotic signaling pathway in response to DNA damage by p53 class mediator	5/73	44/18862	7.29543e-07	1.32877e-05	6.30739e-06	675/11200/4436/7157/972	5
BP	GO:0050821	protein stabilization	8/73	191/18862	7.31244e-07	1.32877e-05	6.30739e-06	11200/55294/5728/6608/7157/2776/7248/7428	8
BP	GO:0050730	regulation of peptidyl-tyrosine phosphorylation	9/73	262/18862	7.50211e-07	1.3555e-05	6.43423e-06	1956/55294/7157/2261/2322/3717/3815/2475/972	9
BP	GO:0050731	positive regulation of peptidyl-tyrosine phosphorylation	8/73	193/18862	7.91156e-07	1.4214e-05	6.74705e-06	55294/7157/2261/2322/3717/3815/2475/972	8
BP	GO:0031346	positive regulation of cell projection organization	10/73	344/18862	8.01264e-07	1.43147e-05	6.79487e-06	324/5290/6794/238/3265/3815/5604/2475/5979/4914	10
BP	GO:0048538	thymus development	5/73	45/18862	8.18273e-07	1.45335e-05	6.89873e-06	472/1399/5604/5894/10018	5
BP	GO:1905475	regulation of protein localization to membrane	8/73	194/18862	8.22652e-07	1.45335e-05	6.89873e-06	367/1399/1956/2064/7157/207/3265/7430	8
BP	GO:0062197	cellular response to chemical stress	10/73	347/18862	8.6695e-07	1.52315e-05	7.23005e-06	472/1956/55294/4233/5290/7157/207/3717/5156/7248	10
BP	GO:0001666	response to hypoxia	10/73	348/18862	8.89869e-07	1.54633e-05	7.34007e-06	472/83990/4763/5728/7157/207/2475/5894/7428/7015	10
BP	GO:0050767	regulation of neurogenesis	10/73	348/18862	8.89869e-07	1.54633e-05	7.34007e-06	4763/5728/6608/6794/7157/1499/3418/3815/5604/2475	10
BP	GO:0043524	negative regulation of neuron apoptotic process	7/73	135/18862	9.04818e-07	1.56376e-05	7.42282e-06	3845/4436/5290/3265/3717/4914/7015	7
BP	GO:0032386	regulation of intracellular transport	10/73	350/18862	9.37302e-07	1.61115e-05	7.64774e-06	2064/55294/6608/6794/7157/3265/3717/5604/5605/7430	10
BP	GO:0009612	response to mechanical stimulus	8/73	202/18862	1.11553e-06	1.9072e-05	9.05306e-06	1956/5290/207/1499/3815/5727/5894/4914	8
BP	GO:0001933	negative regulation of protein phosphorylation	10/73	362/18862	1.27116e-06	2.15015e-05	1.02063e-05	324/1029/1399/4763/5728/5925/207/2776/2475/7249	10
BP	GO:0042692	muscle cell differentiation	10/73	362/18862	1.27116e-06	2.15015e-05	1.02063e-05	2263/3845/5925/6608/207/1499/3815/2475/5156/7248	10
BP	GO:0001822	kidney development	9/73	280/18862	1.30257e-06	2.19162e-05	1.04031e-05	2263/4763/6608/1499/5156/5727/5979/7248/10018	9
BP	GO:0033135	regulation of peptidyl-serine phosphorylation	7/73	143/18862	1.33299e-06	2.231e-05	1.05901e-05	1956/5290/5728/207/673/5894/5979	7
BP	GO:0002064	epithelial cell development	8/73	207/18862	1.34045e-06	2.23175e-05	1.05936e-05	367/1021/4233/6608/2099/6098/7430/4914	8
BP	GO:0030111	regulation of Wnt signaling pathway	10/73	365/18862	1.3693e-06	2.26791e-05	1.07653e-05	324/1956/2263/6794/1499/2099/2776/6597/7249/7015	10
BP	GO:0034502	protein localization to chromosome	6/73	91/18862	1.40125e-06	2.3088e-05	1.09594e-05	472/675/4436/5925/2099/7015	6
BP	GO:0000075	cell cycle checkpoint	8/73	209/18862	1.44067e-06	2.36152e-05	1.12096e-05	324/472/672/83990/595/11200/4436/7157	8
BP	GO:0007409	axonogenesis	11/73	460/18862	1.46834e-06	2.39452e-05	1.13662e-05	2064/2263/5290/5728/6608/6794/5604/5727/5979/7430/4914	11
BP	GO:0008585	female gonad development	6/73	93/18862	1.59267e-06	2.58402e-05	1.22658e-05	472/675/2099/3417/3815/5156	6
BP	GO:0072001	renal system development	9/73	288/18862	1.64369e-06	2.65326e-05	1.25944e-05	2263/4763/6608/1499/5156/5727/5979/7248/10018	9
BP	GO:0000077	DNA damage checkpoint	7/73	148/18862	1.6783e-06	2.69545e-05	1.27947e-05	472/672/83990/595/11200/4436/7157	7
BP	GO:2000772	regulation of cellular senescence	5/73	52/18862	1.70443e-06	2.72366e-05	1.29286e-05	1021/1029/3845/7157/7015	5
BP	GO:0036294	cellular response to decreased oxygen levels	8/73	214/18862	1.71959e-06	2.73414e-05	1.29784e-05	83990/5728/7157/207/2475/7248/7428/7015	8
BP	GO:0045834	positive regulation of lipid metabolic process	7/73	150/18862	1.83595e-06	2.90463e-05	1.37876e-05	207/2261/2322/3815/2475/5156/972	7
BP	GO:0010332	response to gamma radiation	5/73	53/18862	1.87633e-06	2.95383e-05	1.40212e-05	472/675/11200/7157/3265	5
BP	GO:0048661	positive regulation of smooth muscle cell proliferation	6/73	96/18862	1.9194e-06	3.00674e-05	1.42723e-05	1956/2263/207/3717/2475/7015	6
BP	GO:0042110	T cell activation	11/73	474/18862	1.96353e-06	3.0608e-05	1.45289e-05	29126/2064/80380/5290/6794/7157/207/3815/2475/7248/972	11
BP	GO:0007162	negative regulation of cell adhesion	9/73	295/18862	2.00289e-06	3.10693e-05	1.47479e-05	29126/1029/4072/2064/80380/5728/207/3717/972	9
BP	GO:0046545	development of primary female sexual characteristics	6/73	97/18862	2.03973e-06	3.1389e-05	1.48997e-05	472/675/2099/3417/3815/5156	6
BP	GO:0032388	positive regulation of intracellular transport	8/73	219/18862	2.04325e-06	3.1389e-05	1.48997e-05	2064/55294/6608/6794/7157/3265/3717/7430	8
BP	GO:0051348	negative regulation of transferase activity	9/73	296/18862	2.05936e-06	3.1478e-05	1.49419e-05	324/1029/4763/5728/5925/7157/207/2776/7249	9
BP	GO:0006312	mitotic recombination	4/73	24/18862	2.06883e-06	3.1478e-05	1.49419e-05	675/4292/5889/5892	4
BP	GO:0000187	activation of MAPK activity	7/73	154/18862	2.1886e-06	3.31417e-05	1.57316e-05	1399/238/3815/5604/5605/5979/972	7
BP	GO:0007405	neuroblast proliferation	5/73	55/18862	2.26095e-06	3.39193e-05	1.61007e-05	2263/4763/6608/7157/1499	5
BP	GO:0033002	muscle cell proliferation	8/73	222/18862	2.26129e-06	3.39193e-05	1.61007e-05	1956/2263/5728/207/1499/3717/2475/7015	8
BP	GO:0001649	osteoblast differentiation	8/73	223/18862	2.33823e-06	3.49088e-05	1.65704e-05	1021/2263/4763/6608/207/4921/2778/5727	8
BP	GO:0021543	pallium development	7/73	156/18862	2.38513e-06	3.52777e-05	1.67455e-05	1021/1399/4763/5728/6608/238/7248	7
BP	GO:0031570	DNA integrity checkpoint	7/73	156/18862	2.38513e-06	3.52777e-05	1.67455e-05	472/672/83990/595/11200/4436/7157	7
BP	GO:0032006	regulation of TOR signaling	6/73	100/18862	2.4382e-06	3.58957e-05	1.70389e-05	472/5290/6794/6098/7248/7249	6
BP	GO:0001783	B cell apoptotic process	4/73	25/18862	2.4557e-06	3.59868e-05	1.70821e-05	1399/5728/972/10018	4
BP	GO:0007093	mitotic cell cycle checkpoint	7/73	159/18862	2.70745e-06	3.9494e-05	1.87469e-05	324/472/672/595/11200/4436/7157	7
BP	GO:0046620	regulation of organ growth	6/73	102/18862	2.73748e-06	3.97497e-05	1.88683e-05	2263/5728/6608/207/2475/10018	6
BP	GO:0007131	reciprocal meiotic recombination	5/73	58/18862	2.95135e-06	4.24673e-05	2.01583e-05	472/83990/4292/5889/5892	5
BP	GO:0140527	reciprocal homologous recombination	5/73	58/18862	2.95135e-06	4.24673e-05	2.01583e-05	472/83990/4292/5889/5892	5
BP	GO:0071453	cellular response to oxygen levels	8/73	231/18862	3.03806e-06	4.35182e-05	2.06571e-05	83990/5728/7157/207/2475/7248/7428/7015	8
BP	GO:0009895	negative regulation of catabolic process	9/73	312/18862	3.16889e-06	4.50969e-05	2.14065e-05	1956/4233/5290/7157/207/238/2475/7248/7249	9
BP	GO:0001503	ossification	10/73	401/18862	3.17664e-06	4.50969e-05	2.14065e-05	1021/1956/2263/4763/6608/207/4921/2261/2778/5727	10
BP	GO:0030330	DNA damage response, signal transduction by p53 class mediator	6/73	106/18862	3.42606e-06	4.84216e-05	2.29847e-05	472/672/675/11200/7157/972	6
BP	GO:0035825	homologous recombination	5/73	60/18862	3.4967e-06	4.87698e-05	2.31499e-05	472/83990/4292/5889/5892	5
BP	GO:0040014	regulation of multicellular organism growth	5/73	60/18862	3.4967e-06	4.87698e-05	2.31499e-05	1019/5290/6608/5727/7430	5
BP	GO:0050994	regulation of lipid catabolic process	5/73	60/18862	3.4967e-06	4.87698e-05	2.31499e-05	1019/207/238/3417/2475	5
BP	GO:0033138	positive regulation of peptidyl-serine phosphorylation	6/73	107/18862	3.61856e-06	5.01078e-05	2.3785e-05	1956/5290/207/673/5894/5979	6
BP	GO:0042326	negative regulation of phosphorylation	10/73	407/18862	3.62415e-06	5.01078e-05	2.3785e-05	324/1029/1399/4763/5728/5925/207/2776/2475/7249	10
BP	GO:0071156	regulation of cell cycle arrest	6/73	108/18862	3.81977e-06	5.25838e-05	2.49603e-05	472/672/595/1019/11200/7157	6
BP	GO:0060603	mammary gland duct morphogenesis	4/73	28/18862	3.94e-06	5.37734e-05	2.5525e-05	367/2263/2099/5727	4
BP	GO:0071480	cellular response to gamma radiation	4/73	28/18862	3.94e-06	5.37734e-05	2.5525e-05	472/11200/7157/3265	4
BP	GO:0071375	cellular response to peptide hormone stimulus	9/73	325/18862	4.41728e-06	5.97789e-05	2.83757e-05	324/83990/1019/5290/5728/207/3717/7248/7249	9
BP	GO:0006469	negative regulation of protein kinase activity	8/73	243/18862	4.41762e-06	5.97789e-05	2.83757e-05	324/1029/4763/5728/5925/207/2776/7249	8
BP	GO:0046660	female sex differentiation	6/73	111/18862	4.47871e-06	6.03487e-05	2.86462e-05	472/675/2099/3417/3815/5156	6
BP	GO:0042113	B cell activation	9/73	326/18862	4.52875e-06	6.07655e-05	2.8844e-05	472/4292/4436/2956/7157/2322/3815/972/4914	9
BP	GO:2000637	positive regulation of gene silencing by miRNA	4/73	29/18862	4.55705e-06	6.08883e-05	2.89023e-05	1956/7157/5604/5605	4
BP	GO:0045926	negative regulation of growth	8/73	245/18862	4.69261e-06	6.24372e-05	2.96375e-05	1029/5728/5925/6794/7157/2261/5727/6597	8
BP	GO:0140013	meiotic nuclear division	7/73	174/18862	4.91738e-06	6.51552e-05	3.09277e-05	472/675/83990/4292/5889/5892/10018	7
BP	GO:0060148	positive regulation of posttranscriptional gene silencing	4/73	30/18862	5.24277e-06	6.91784e-05	3.28374e-05	1956/7157/5604/5605	4
BP	GO:0006352	DNA-templated transcription, initiation	8/73	249/18862	5.28633e-06	6.9465e-05	3.29735e-05	367/595/1019/5728/7157/1499/2099/6597	8
BP	GO:0051321	meiotic cell cycle	8/73	250/18862	5.44433e-06	7.12467e-05	3.38192e-05	472/675/83990/4292/2956/5889/5892/10018	8
BP	GO:0048863	stem cell differentiation	8/73	251/18862	5.6063e-06	7.30658e-05	3.46827e-05	4072/2263/6608/7157/2099/3815/5156/5979	8
BP	GO:0010975	regulation of neuron projection development	10/73	428/18862	5.65085e-06	7.33457e-05	3.48155e-05	1399/5728/6794/207/238/5604/2475/5979/7248/4914	10
BP	GO:0007059	chromosome segregation	9/73	337/18862	5.92375e-06	7.65753e-05	3.63486e-05	324/472/672/83990/55294/4292/5889/5925/1499	9
BP	GO:0010259	multicellular organism aging	4/73	31/18862	6.00189e-06	7.69597e-05	3.6531e-05	472/4436/2956/7157	4
BP	GO:1902692	regulation of neuroblast proliferation	4/73	31/18862	6.00189e-06	7.69597e-05	3.6531e-05	4763/6608/7157/1499	4
BP	GO:0038034	signal transduction in absence of ligand	5/73	67/18862	6.05467e-06	7.70154e-05	3.65575e-05	2260/207/5979/7015/10018	5
BP	GO:0097192	extrinsic apoptotic signaling pathway in absence of ligand	5/73	67/18862	6.05467e-06	7.70154e-05	3.65575e-05	2260/207/5979/7015/10018	5
BP	GO:0002761	regulation of myeloid leukocyte differentiation	6/73	118/18862	6.38045e-06	8.0836e-05	3.8371e-05	1021/55294/5925/2778/2475/972	6
BP	GO:0043434	response to peptide hormone	10/73	435/18862	6.51607e-06	8.19451e-05	3.88975e-05	324/83990/1019/5290/5728/207/3717/2475/7248/7249	10
BP	GO:0033327	Leydig cell differentiation	3/73	10/18862	6.5453e-06	8.19451e-05	3.88975e-05	367/595/5156	3
BP	GO:0048853	forebrain morphogenesis	3/73	10/18862	6.5453e-06	8.19451e-05	3.88975e-05	4763/5728/6608	3
BP	GO:0000280	nuclear division	10/73	436/18862	6.64859e-06	8.29119e-05	3.93564e-05	324/472/675/83990/11200/4292/5889/5892/5925/10018	10
BP	GO:0043550	regulation of lipid kinase activity	5/73	69/18862	7.0036e-06	8.69978e-05	4.12959e-05	5925/2261/2322/3815/5156	5
BP	GO:0060964	regulation of gene silencing by miRNA	6/73	121/18862	7.37426e-06	9.12457e-05	4.33123e-05	1956/7157/2099/5604/5605/7015	6
BP	GO:0007281	germ cell development	8/73	261/18862	7.46371e-06	9.19946e-05	4.36677e-05	472/675/83990/4292/4436/207/3815/2475	8
BP	GO:0043552	positive regulation of phosphatidylinositol 3-kinase activity	4/73	33/18862	7.75989e-06	9.52758e-05	4.52253e-05	2261/2322/3815/5156	4
BP	GO:0046579	positive regulation of Ras protein signal transduction	5/73	71/18862	8.06517e-06	9.86432e-05	4.68237e-05	1399/3845/3265/3717/4914	5
BP	GO:0002285	lymphocyte activation involved in immune response	7/73	189/18862	8.4609e-06	0.000102267	4.85441e-05	4292/4436/2956/7157/2475/7248/972	7
BP	GO:0022408	negative regulation of cell-cell adhesion	7/73	189/18862	8.4609e-06	0.000102267	4.85441e-05	29126/4072/2064/80380/207/3717/972	7
BP	GO:0042552	myelination	6/73	124/18862	8.49013e-06	0.000102267	4.85441e-05	2064/4763/5728/207/2475/7248	6
BP	GO:0060147	regulation of posttranscriptional gene silencing	6/73	124/18862	8.49013e-06	0.000102267	4.85441e-05	1956/7157/2099/5604/5605/7015	6
BP	GO:0051052	regulation of DNA metabolic process	9/73	353/18862	8.60351e-06	0.000103242	4.90067e-05	472/672/1956/4292/4436/2956/5290/7157/207	9
BP	GO:0046578	regulation of Ras protein signal transduction	7/73	190/18862	8.75766e-06	0.00010439	4.95517e-05	1399/3845/4233/3265/3717/5894/4914	7
BP	GO:0009896	positive regulation of catabolic process	10/73	450/18862	8.76485e-06	0.00010439	4.95517e-05	324/472/55294/5728/6794/207/7248/7249/7430/10018	10
BP	GO:0033673	negative regulation of kinase activity	8/73	267/18862	8.81005e-06	0.000104537	4.96214e-05	324/1029/4763/5728/5925/207/2776/7249	8
BP	GO:0060966	regulation of gene silencing by RNA	6/73	125/18862	8.89111e-06	0.000105107	4.98918e-05	1956/7157/2099/5604/5605/7015	6
BP	GO:0031667	response to nutrient levels	10/73	451/18862	8.93613e-06	0.000105248	4.99587e-05	83990/595/1956/5728/7157/207/2475/7248/54658/4914	10
BP	GO:0007272	ensheathment of neurons	6/73	126/18862	9.3073e-06	0.000108492	5.14988e-05	2064/4763/5728/207/2475/7248	6
BP	GO:0008366	axon ensheathment	6/73	126/18862	9.3073e-06	0.000108492	5.14988e-05	2064/4763/5728/207/2475/7248	6
BP	GO:0010631	epithelial cell migration	9/73	357/18862	9.41631e-06	0.000108492	5.14988e-05	55294/2260/4233/4763/5290/5728/207/3815/2475	9
BP	GO:0022412	cellular process involved in reproduction in multicellular organism	9/73	357/18862	9.41631e-06	0.000108492	5.14988e-05	472/675/83990/4292/4436/5889/207/3815/2475	9
BP	GO:0030900	forebrain development	9/73	357/18862	9.41631e-06	0.000108492	5.14988e-05	1021/1399/2263/3845/4763/5728/6608/238/7248	9
BP	GO:0051098	regulation of binding	9/73	357/18862	9.41631e-06	0.000108492	5.14988e-05	55294/4233/5925/6608/207/1499/3717/1565/7015	9
BP	GO:1905477	positive regulation of protein localization to membrane	6/73	127/18862	9.73914e-06	0.000111807	5.30721e-05	1956/2064/7157/207/3265/7430	6
BP	GO:0098926	postsynaptic signal transduction	4/73	35/18862	9.87141e-06	0.000112918	5.35994e-05	1399/2767/2776/3717	4
BP	GO:0090132	epithelium migration	9/73	360/18862	1.00683e-05	0.000114756	5.44723e-05	55294/2260/4233/4763/5290/5728/207/3815/2475	9
BP	GO:0098813	nuclear chromosome segregation	8/73	273/18862	1.03562e-05	0.000117617	5.58299e-05	324/472/83990/55294/4292/5889/5925/1499	8
BP	GO:0002200	somatic diversification of immune receptors	5/73	75/18862	1.05637e-05	0.000119547	5.67462e-05	472/4292/4436/2956/5395	5
BP	GO:0071392	cellular response to estradiol stimulus	4/73	36/18862	1.10729e-05	0.000124865	5.92705e-05	1956/2099/54658/10018	4
BP	GO:0090130	tissue migration	9/73	365/18862	1.12407e-05	0.000126235	5.99207e-05	55294/2260/4233/4763/5290/5728/207/3815/2475	9
BP	GO:0009791	post-embryonic development	5/73	76/18862	1.12738e-05	0.000126235	5.99207e-05	472/2263/2778/2475/10018	5
BP	GO:0042770	signal transduction in response to DNA damage	6/73	131/18862	1.16319e-05	0.000129788	6.16074e-05	472/672/675/11200/7157/972	6
BP	GO:0032868	response to insulin	8/73	278/18862	1.1814e-05	0.000131359	6.2353e-05	324/1019/5290/5728/207/2475/7248/7249	8
BP	GO:0051095	regulation of helicase activity	3/73	12/18862	1.19331e-05	0.00013222	6.27619e-05	4436/2956/7157	3
BP	GO:0051057	positive regulation of small GTPase mediated signal transduction	5/73	77/18862	1.20206e-05	0.000132727	6.30026e-05	1399/3845/3265/3717/4914	5
BP	GO:0090218	positive regulation of lipid kinase activity	4/73	37/18862	1.23788e-05	0.00013621	6.46558e-05	2261/2322/3815/5156	4
BP	GO:0006260	DNA replication	8/73	280/18862	1.24438e-05	0.000136452	6.47708e-05	472/672/675/83990/11200/1956/7157/3265	8
BP	GO:0060537	muscle tissue development	9/73	371/18862	1.28002e-05	0.000139878	6.63969e-05	2263/4763/5728/5925/6608/2475/5156/5727/7248	9
BP	GO:0046890	regulation of lipid biosynthetic process	7/73	203/18862	1.34718e-05	0.000146714	6.96416e-05	672/1019/55294/207/3417/2475/972	7
BP	GO:0006298	mismatch repair	4/73	38/18862	1.37948e-05	0.000149395	7.09146e-05	4292/4436/2956/5395	4
BP	GO:0051384	response to glucocorticoid	6/73	135/18862	1.3812e-05	0.000149395	7.09146e-05	595/1956/3845/2322/54658/10018	6
BP	GO:0002573	myeloid leukocyte differentiation	7/73	204/18862	1.39078e-05	0.000149922	7.11644e-05	1021/55294/5925/2778/3815/2475/972	7
BP	GO:2000106	regulation of leukocyte apoptotic process	5/73	80/18862	1.44948e-05	0.000155585	7.38525e-05	29126/1029/5728/7157/972	5
BP	GO:0009991	response to extracellular stimulus	10/73	477/18862	1.4531e-05	0.000155585	7.38525e-05	83990/595/1956/5728/7157/207/2475/7248/54658/4914	10
BP	GO:0071456	cellular response to hypoxia	7/73	206/18862	1.48149e-05	0.000158092	7.50429e-05	83990/5728/7157/207/2475/7428/7015	7
BP	GO:0030183	B cell differentiation	6/73	137/18862	1.50196e-05	0.000159741	7.58253e-05	472/4436/7157/2322/3815/4914	6
BP	GO:0007494	midgut development	3/73	13/18862	1.54699e-05	0.000163981	7.78379e-05	1956/6608/5979	3
BP	GO:0000724	double-strand break repair via homologous recombination	6/73	138/18862	1.56547e-05	0.000165388	7.8506e-05	472/672/675/79728/5889/5892	6
BP	GO:0010720	positive regulation of cell development	8/73	290/18862	1.60341e-05	0.000168836	8.01427e-05	1399/6608/6794/1499/3815/5604/2475/5979	8
BP	GO:0001656	metanephros development	5/73	82/18862	1.63531e-05	0.000171627	8.14674e-05	4763/6608/5156/5727/5979	5
BP	GO:0031331	positive regulation of cellular catabolic process	9/73	384/18862	1.68235e-05	0.000175108	8.31198e-05	472/55294/5728/6794/207/7248/7249/7430/10018	9
BP	GO:0060443	mammary gland morphogenesis	4/73	40/18862	1.69797e-05	0.000175108	8.31198e-05	367/2263/2099/5727	4
BP	GO:0000725	recombinational repair	6/73	140/18862	1.69898e-05	0.000175108	8.31198e-05	472/672/675/79728/5889/5892	6
BP	GO:0016331	morphogenesis of embryonic epithelium	6/73	140/18862	1.69898e-05	0.000175108	8.31198e-05	367/2263/5727/5979/7248/7249	6
BP	GO:0035148	tube formation	6/73	140/18862	1.69898e-05	0.000175108	8.31198e-05	2263/5727/5979/7248/7249/10018	6
BP	GO:0001501	skeletal system development	10/73	486/18862	1.70703e-05	0.000175108	8.31198e-05	55294/2260/2263/7157/1499/2261/2767/2778/3815/5156	10
BP	GO:0048285	organelle fission	10/73	486/18862	1.70703e-05	0.000175108	8.31198e-05	324/472/675/83990/11200/4292/5889/5892/5925/10018	10
BP	GO:0043087	regulation of GTPase activity	10/73	487/18862	1.73747e-05	0.000177658	8.433e-05	1399/2064/4233/4763/2776/3265/2475/7248/7249/4914	10
BP	GO:0061053	somite development	5/73	84/18862	1.83921e-05	0.000187458	8.89821e-05	472/79728/6608/7157/5727	5
BP	GO:0008286	insulin receptor signaling pathway	6/73	143/18862	1.91635e-05	0.000194696	9.24179e-05	324/1019/5290/207/7248/7249	6
BP	GO:1900182	positive regulation of protein localization to nucleus	5/73	85/18862	1.94831e-05	0.000196961	9.34931e-05	6608/6794/207/3717/7015	5
BP	GO:0021542	dentate gyrus development	3/73	14/18862	1.96342e-05	0.000196961	9.34931e-05	1021/5728/6608	3
BP	GO:0060644	mammary gland epithelial cell differentiation	3/73	14/18862	1.96342e-05	0.000196961	9.34931e-05	6608/207/5727	3
BP	GO:0070141	response to UV-A	3/73	14/18862	1.96342e-05	0.000196961	9.34931e-05	595/1956/207	3
BP	GO:0060968	regulation of gene silencing	6/73	144/18862	1.9936e-05	0.00019913	9.45223e-05	1956/7157/2099/5604/5605/7015	6
BP	GO:0034599	cellular response to oxidative stress	8/73	299/18862	1.99756e-05	0.00019913	9.45223e-05	1956/55294/4233/7157/207/3717/5156/7248	8
BP	GO:0008542	visual learning	4/73	42/18862	2.06747e-05	0.000204124	9.68931e-05	3845/4763/3815/2475	4
BP	GO:2001239	regulation of extrinsic apoptotic signaling pathway in absence of ligand	4/73	42/18862	2.06747e-05	0.000204124	9.68931e-05	2260/207/5979/7015	4
BP	GO:0038127	ERBB signaling pathway	6/73	145/18862	2.07334e-05	0.000204124	9.68931e-05	1956/2064/55294/5290/207/673	6
BP	GO:0071901	negative regulation of protein serine/threonine kinase activity	6/73	145/18862	2.07334e-05	0.000204124	9.68931e-05	324/1029/4763/5728/5925/207	6
BP	GO:0010810	regulation of cell-substrate adhesion	7/73	218/18862	2.13473e-05	0.00020952	9.94545e-05	1021/1029/1399/4763/5728/3717/7248	7
BP	GO:0036473	cell death in response to oxidative stress	5/73	89/18862	2.43603e-05	0.000238009	0.000112978	55294/4233/207/3717/7248	5
BP	GO:0000722	telomere maintenance via recombination	3/73	15/18862	2.44745e-05	0.000238009	0.000112978	675/5889/5892	3
BP	GO:1903799	negative regulation of production of miRNAs involved in gene silencing by miRNA	3/73	15/18862	2.44745e-05	0.000238009	0.000112978	7157/2099/7015	3
BP	GO:0002683	negative regulation of immune system process	9/73	403/18862	2.46178e-05	0.000238673	0.000113292	472/29126/1021/2064/55294/80380/207/972/7430	9
BP	GO:2001234	negative regulation of apoptotic signaling pathway	7/73	224/18862	2.54123e-05	0.000245626	0.000116593	367/672/5925/207/5894/972/7015	7
BP	GO:0032869	cellular response to insulin stimulus	7/73	226/18862	2.69013e-05	0.000258652	0.000122776	324/1019/5290/5728/207/7248/7249	7
BP	GO:0031960	response to corticosteroid	6/73	152/18862	2.70644e-05	0.000258652	0.000122776	595/1956/3845/2322/54658/10018	6
BP	GO:0051222	positive regulation of protein transport	8/73	312/18862	2.70853e-05	0.000258652	0.000122776	1956/2064/55294/6608/7157/3265/3717/7430	8
BP	GO:0070661	leukocyte proliferation	8/73	312/18862	2.70853e-05	0.000258652	0.000122776	472/29126/2064/80380/7157/2322/3815/972	8
BP	GO:0032007	negative regulation of TOR signaling	4/73	45/18862	2.72808e-05	0.000258964	0.000122924	472/6794/7248/7249	4
BP	GO:1900087	positive regulation of G1/S transition of mitotic cell cycle	4/73	45/18862	2.72808e-05	0.000258964	0.000122924	595/1956/207/7015	4
BP	GO:0007140	male meiotic nuclear division	4/73	46/18862	2.97918e-05	0.000281121	0.000133442	472/675/4292/5889	4
BP	GO:0048483	autonomic nervous system development	4/73	46/18862	2.97918e-05	0.000281121	0.000133442	4763/1499/5979/4914	4
BP	GO:0021537	telencephalon development	7/73	231/18862	3.0941e-05	0.000290243	0.000137772	1021/1399/4763/5728/6608/238/7248	7
BP	GO:0048762	mesenchymal cell differentiation	7/73	231/18862	3.0941e-05	0.000290243	0.000137772	2260/2263/5728/6608/1499/2475/5979	7
BP	GO:0051056	regulation of small GTPase mediated signal transduction	8/73	319/18862	3.17209e-05	0.000296684	0.000140829	1399/3845/4233/3265/3717/5894/7249/4914	8
BP	GO:0007632	visual behavior	4/73	47/18862	3.24681e-05	0.000301948	0.000143328	3845/4763/3815/2475	4
BP	GO:0030168	platelet activation	6/73	157/18862	3.24736e-05	0.000301948	0.000143328	5290/2767/2776/2778/5156/5894	6
BP	GO:0007611	learning or memory	7/73	235/18862	3.45214e-05	0.000320053	0.000151922	1956/3845/4763/5728/3815/2475/4914	7
BP	GO:0060688	regulation of morphogenesis of a branching structure	4/73	48/18862	3.53164e-05	0.000326471	0.000154969	367/2263/6608/2099	4
BP	GO:0016241	regulation of macroautophagy	6/73	160/18862	3.6115e-05	0.000332886	0.000158013	5290/7157/207/2475/7248/7249	6
BP	GO:0060749	mammary gland alveolus development	3/73	17/18862	3.63743e-05	0.000333344	0.000158231	367/595/2099	3
BP	GO:0061377	mammary gland lobule development	3/73	17/18862	3.63743e-05	0.000333344	0.000158231	367/595/2099	3
BP	GO:0003002	regionalization	8/73	326/18862	3.70039e-05	0.000338139	0.000160507	367/472/1399/2263/79728/6608/7157/5727	8
BP	GO:0007389	pattern specification process	9/73	426/18862	3.79826e-05	0.000346088	0.00016428	324/367/472/1399/2263/79728/6608/7157/5727	9
BP	GO:0070231	T cell apoptotic process	4/73	49/18862	3.83435e-05	0.000348224	0.000165294	29126/7157/207/10018	4
BP	GO:0003007	heart morphogenesis	7/73	239/18862	3.84361e-05	0.000348224	0.000165294	1399/2263/6608/7157/1499/2475/5727	7
BP	GO:1904951	positive regulation of establishment of protein localization	8/73	328/18862	3.86418e-05	0.000349094	0.000165707	1956/2064/55294/6608/7157/3265/3717/7430	8
BP	GO:0030324	lung development	6/73	163/18862	4.00773e-05	0.000361037	0.000171376	1956/55294/2263/3845/5604/5156	6
BP	GO:0021510	spinal cord development	5/73	99/18862	4.07363e-05	0.000365936	0.000173701	4763/6608/207/2475/5727	5
BP	GO:0045833	negative regulation of lipid metabolic process	5/73	100/18862	4.27519e-05	0.000382961	0.000181783	672/55294/207/238/54658	5
BP	GO:0007584	response to nutrient	6/73	165/18862	4.29074e-05	0.000383274	0.000181931	83990/595/1956/5728/2475/54658	6
BP	GO:0070200	establishment of protein localization to telomere	3/73	18/18862	4.35279e-05	0.000386645	0.000183531	472/675/7015	3
BP	GO:2000641	regulation of early endosome to late endosome transport	3/73	18/18862	4.35279e-05	0.000386645	0.000183531	5604/5605/7430	3
BP	GO:0007259	receptor signaling pathway via JAK-STAT	6/73	166/18862	4.43813e-05	0.000393127	0.000186608	2261/2322/3717/3815/5979/7428	6
BP	GO:2000379	positive regulation of reactive oxygen species metabolic process	5/73	101/18862	4.4844e-05	0.000396122	0.00018803	1956/7157/207/3717/2475	5
BP	GO:0030323	respiratory tube development	6/73	167/18862	4.58955e-05	0.000404287	0.000191906	1956/55294/2263/3845/5604/5156	6
BP	GO:0030217	T cell differentiation	7/73	246/18862	4.61628e-05	0.000405519	0.00019249	2064/6794/7157/3815/2475/7248/972	7
BP	GO:0044773	mitotic DNA damage checkpoint	5/73	102/18862	4.70144e-05	0.000411862	0.000195502	472/595/11200/4436/7157	5
BP	GO:0050999	regulation of nitric-oxide synthase activity	4/73	52/18862	4.85661e-05	0.000424286	0.000201399	1956/3845/207/7015	4
BP	GO:2001237	negative regulation of extrinsic apoptotic signaling pathway	5/73	103/18862	4.92653e-05	0.000429215	0.000203739	367/672/207/5894/7015	5
BP	GO:2000269	regulation of fibroblast apoptotic process	3/73	19/18862	5.15458e-05	0.000447857	0.000212588	5290/7157/10018	3
BP	GO:0007596	blood coagulation	8/73	342/18862	5.1895e-05	0.000449662	0.000213444	5290/5889/2767/2776/2778/3717/5156/5894	8
BP	GO:0006979	response to oxidative stress	9/73	444/18862	5.2336e-05	0.000451818	0.000214468	1956/55294/4233/7157/207/3417/3717/5156/7248	9
BP	GO:0045165	cell fate commitment	7/73	251/18862	5.24279e-05	0.000451818	0.000214468	324/367/2263/6608/7157/2475/5727	7
BP	GO:0045927	positive regulation of growth	7/73	253/18862	5.51216e-05	0.000473748	0.000224877	1956/2064/2263/6608/207/2475/7430	7
BP	GO:0008361	regulation of cell size	6/73	173/18862	5.5874e-05	0.000476754	0.000226304	1019/5728/207/2475/5979/7248	6
BP	GO:0007599	hemostasis	8/73	346/18862	5.63121e-05	0.000476754	0.000226304	5290/5889/2767/2776/2778/3717/5156/5894	8
BP	GO:0010639	negative regulation of organelle organization	8/73	346/18862	5.63121e-05	0.000476754	0.000226304	324/472/672/4233/5290/7157/207/7249	8
BP	GO:0046622	positive regulation of organ growth	4/73	54/18862	5.64027e-05	0.000476754	0.000226304	2263/6608/207/2475	4
BP	GO:0070228	regulation of lymphocyte apoptotic process	4/73	54/18862	5.64027e-05	0.000476754	0.000226304	29126/5728/7157/972	4
BP	GO:0044774	mitotic DNA integrity checkpoint	5/73	106/18862	5.65209e-05	0.000476754	0.000226304	472/595/11200/4436/7157	5
BP	GO:0120034	positive regulation of plasma membrane bounded cell projection assembly	5/73	106/18862	5.65209e-05	0.000476754	0.000226304	324/5290/3265/3815/2475	5
BP	GO:0050817	coagulation	8/73	347/18862	5.74641e-05	0.000483428	0.000229472	5290/5889/2767/2776/2778/3717/5156/5894	8
BP	GO:0031330	negative regulation of cellular catabolic process	7/73	255/18862	5.79278e-05	0.000486043	0.000230714	4233/5290/7157/207/2475/7248/7249	7
BP	GO:0006275	regulation of DNA replication	5/73	107/18862	5.91141e-05	0.000494692	0.000234819	675/11200/1956/7157/3265	5
BP	GO:0097696	receptor signaling pathway via STAT	6/73	175/18862	5.95609e-05	0.000497123	0.000235973	2261/2322/3717/3815/5979/7428	6
BP	GO:0071385	cellular response to glucocorticoid stimulus	4/73	55/18862	6.06492e-05	0.00050488	0.000239655	1956/2322/54658/10018	4
BP	GO:0010038	response to metal ion	8/73	352/18862	6.35231e-05	0.000527424	0.000250356	595/1019/1956/5728/207/673/3815/7015	8
BP	GO:0060135	maternal process involved in female pregnancy	4/73	56/18862	6.51241e-05	0.000537878	0.000255319	367/207/2099/2475	4
BP	GO:1902808	positive regulation of cell cycle G1/S phase transition	4/73	56/18862	6.51241e-05	0.000537878	0.000255319	595/1956/207/7015	4
BP	GO:0021953	central nervous system neuron differentiation	6/73	178/18862	6.54537e-05	0.000537878	0.000255319	1399/2263/5728/6608/1499/5727	6
BP	GO:0001894	tissue homeostasis	7/73	260/18862	6.54588e-05	0.000537878	0.000255319	1956/3845/4763/5925/6608/6794/2778	7
BP	GO:0051403	stress-activated MAPK cascade	7/73	261/18862	6.7057e-05	0.000549591	0.000260878	1399/1956/207/3265/5604/5605/7430	7
BP	GO:0090316	positive regulation of intracellular protein transport	6/73	179/18862	6.75183e-05	0.000551949	0.000261998	2064/55294/6608/7157/3265/3717	6
BP	GO:0031295	T cell costimulation	4/73	57/18862	6.9835e-05	0.000562641	0.000267073	29126/80380/5290/207	4
BP	GO:0043551	regulation of phosphatidylinositol 3-kinase activity	4/73	57/18862	6.9835e-05	0.000562641	0.000267073	2261/2322/3815/5156	4
BP	GO:0051962	positive regulation of nervous system development	7/73	263/18862	7.03495e-05	0.000562641	0.000267073	6608/6794/1499/3815/5604/2475/4914	7
BP	GO:0038083	peptidyl-tyrosine autophosphorylation	3/73	21/18862	7.03567e-05	0.000562641	0.000267073	1956/6098/4914	3
BP	GO:0048169	regulation of long-term neuronal synaptic plasticity	3/73	21/18862	7.03567e-05	0.000562641	0.000267073	3845/3265/3815	3
BP	GO:0048485	sympathetic nervous system development	3/73	21/18862	7.03567e-05	0.000562641	0.000267073	4763/1499/4914	3
BP	GO:0048745	smooth muscle tissue development	3/73	21/18862	7.03567e-05	0.000562641	0.000267073	4763/6608/5727	3
BP	GO:0060965	negative regulation of gene silencing by miRNA	3/73	21/18862	7.03567e-05	0.000562641	0.000267073	7157/2099/7015	3
BP	GO:0022612	gland morphogenesis	5/73	111/18862	7.04186e-05	0.000562641	0.000267073	367/55294/2263/2099/5727	5
BP	GO:0032872	regulation of stress-activated MAPK cascade	6/73	181/18862	7.18035e-05	0.000572269	0.000271643	1956/207/3265/5604/5605/7430	6
BP	GO:0031589	cell-substrate adhesion	8/73	359/18862	7.28926e-05	0.000579496	0.000275074	1021/1029/1399/4763/5728/3717/7248/10018	8
BP	GO:0030518	intracellular steroid hormone receptor signaling pathway	5/73	113/18862	7.6661e-05	0.000607935	0.000288573	367/672/2099/3717/6597	5
BP	GO:0070302	regulation of stress-activated protein kinase signaling cascade	6/73	184/18862	7.86359e-05	0.000622045	0.000295271	1956/207/3265/5604/5605/7430	6
BP	GO:0031294	lymphocyte costimulation	4/73	59/18862	7.99947e-05	0.000631224	0.000299628	29126/80380/5290/207	4
BP	GO:0051146	striated muscle cell differentiation	7/73	269/18862	8.10294e-05	0.000636309	0.000302042	3845/5925/6608/207/2475/5156/7248	7
BP	GO:0035994	response to muscle stretch	3/73	22/18862	8.12395e-05	0.000636309	0.000302042	5290/1499/5894	3
BP	GO:0044346	fibroblast apoptotic process	3/73	22/18862	8.12395e-05	0.000636309	0.000302042	5290/7157/10018	3
BP	GO:0071384	cellular response to corticosteroid stimulus	4/73	60/18862	8.54588e-05	0.000667713	0.000316948	1956/2322/54658/10018	4
BP	GO:0006367	transcription initiation from RNA polymerase II promoter	6/73	187/18862	8.59774e-05	0.000670118	0.00031809	367/595/1019/5728/7157/2099	6
BP	GO:0060541	respiratory system development	6/73	188/18862	8.85424e-05	0.000688423	0.000326779	1956/55294/2263/3845/5604/5156	6
BP	GO:0032535	regulation of cellular component size	8/73	370/18862	8.99243e-05	0.000697461	0.000331069	1019/5290/5728/207/2475/5979/7248/7430	8
BP	GO:0046686	response to cadmium ion	4/73	61/18862	9.11895e-05	0.000705554	0.00033491	1956/207/3815/7015	4
BP	GO:0034504	protein localization to nucleus	7/73	275/18862	9.29989e-05	0.000707084	0.000335637	6608/6794/7157/207/3717/7249/7015	7
BP	GO:0003416	endochondral bone growth	3/73	23/18862	9.31661e-05	0.000707084	0.000335637	2263/4921/2261	3
BP	GO:0006359	regulation of transcription by RNA polymerase III	3/73	23/18862	9.31661e-05	0.000707084	0.000335637	367/672/2475	3
BP	GO:0045943	positive regulation of transcription by RNA polymerase I	3/73	23/18862	9.31661e-05	0.000707084	0.000335637	2064/2475/6597	3
BP	GO:0060149	negative regulation of posttranscriptional gene silencing	3/73	23/18862	9.31661e-05	0.000707084	0.000335637	7157/2099/7015	3
BP	GO:0060967	negative regulation of gene silencing by RNA	3/73	23/18862	9.31661e-05	0.000707084	0.000335637	7157/2099/7015	3
BP	GO:0071157	negative regulation of cell cycle arrest	3/73	23/18862	9.31661e-05	0.000707084	0.000335637	595/1019/11200	3
BP	GO:0090343	positive regulation of cell aging	3/73	23/18862	9.31661e-05	0.000707084	0.000335637	1029/3845/7157	3
BP	GO:0042752	regulation of circadian rhythm	5/73	118/18862	9.41372e-05	0.00071106	0.000337524	55294/7157/2767/2776/2475	5
BP	GO:0051101	regulation of DNA binding	5/73	118/18862	9.41372e-05	0.00071106	0.000337524	55294/5925/6608/1499/3717	5
BP	GO:0031098	stress-activated protein kinase signaling cascade	7/73	276/18862	9.51272e-05	0.000713454	0.00033866	1399/1956/207/3265/5604/5605/7430	7
BP	GO:0044839	cell cycle G2/M phase transition	7/73	276/18862	9.51272e-05	0.000713454	0.00033866	472/672/595/1019/11200/5889/7157	7
BP	GO:0050890	cognition	7/73	276/18862	9.51272e-05	0.000713454	0.00033866	1956/3845/4763/5728/3815/2475/4914	7
BP	GO:0007062	sister chromatid cohesion	4/73	62/18862	9.71944e-05	0.000724586	0.000343945	55294/5889/5925/1499	4
BP	GO:0031571	mitotic G1 DNA damage checkpoint	4/73	62/18862	9.71944e-05	0.000724586	0.000343945	472/595/11200/7157	4
BP	GO:0007411	axon guidance	7/73	277/18862	9.7295e-05	0.000724586	0.000343945	2064/5290/6608/5727/5979/7430/4914	7
BP	GO:2000377	regulation of reactive oxygen species metabolic process	6/73	192/18862	9.94192e-05	0.000734152	0.000348485	672/1956/7157/207/3717/2475	6
BP	GO:0015980	energy derivation by oxidation of organic compounds	7/73	278/18862	9.9503e-05	0.000734152	0.000348485	5290/7157/207/2778/3417/3418/2475	7
BP	GO:0043542	endothelial cell migration	7/73	278/18862	9.9503e-05	0.000734152	0.000348485	55294/2260/4233/4763/5290/5728/207	7
BP	GO:0097485	neuron projection guidance	7/73	278/18862	9.9503e-05	0.000734152	0.000348485	2064/5290/6608/5727/5979/7430/4914	7
BP	GO:1902105	regulation of leukocyte differentiation	7/73	279/18862	0.000101752	0.000749006	0.000355536	1021/2064/55294/5925/2778/2475/972	7
BP	GO:0060348	bone development	6/73	193/18862	0.000102298	0.000751287	0.000356619	55294/2263/7157/2261/2778/3815	6
BP	GO:0035690	cellular response to drug	4/73	63/18862	0.000103481	0.00075475	0.000358263	11200/1399/1956/7157	4
BP	GO:0044783	G1 DNA damage checkpoint	4/73	63/18862	0.000103481	0.00075475	0.000358263	472/595/11200/7157	4
BP	GO:0044819	mitotic G1/S transition checkpoint	4/73	63/18862	0.000103481	0.00075475	0.000358263	472/595/11200/7157	4
BP	GO:1904375	regulation of protein localization to cell periphery	5/73	121/18862	0.000106002	0.000770896	0.000365927	367/1956/207/3265/7430	5
BP	GO:0051000	positive regulation of nitric-oxide synthase activity	3/73	24/18862	0.00010618	0.000770896	0.000365927	3845/207/7015	3
BP	GO:0046651	lymphocyte proliferation	7/73	282/18862	0.000108748	0.000787739	0.000373922	472/29126/2064/80380/7157/2322/972	7
BP	GO:0002562	somatic diversification of immune receptors via germline recombination within a single locus	4/73	64/18862	0.000110059	0.000791825	0.000375861	472/4292/4436/2956	4
BP	GO:0016444	somatic cell DNA recombination	4/73	64/18862	0.000110059	0.000791825	0.000375861	472/4292/4436/2956	4
BP	GO:0016445	somatic diversification of immunoglobulins	4/73	64/18862	0.000110059	0.000791825	0.000375861	4292/4436/2956/5395	4
BP	GO:0007173	epidermal growth factor receptor signaling pathway	5/73	123/18862	0.000114527	0.000822116	0.00039024	1956/55294/5290/207/673	5
BP	GO:0032943	mononuclear cell proliferation	7/73	285/18862	0.000116131	0.000830023	0.000393993	472/29126/2064/80380/7157/2322/972	7
BP	GO:0090066	regulation of anatomical structure size	9/73	493/18862	0.000116419	0.000830023	0.000393993	1019/1956/5290/5728/207/2475/5979/7248/7430	9
BP	GO:0032768	regulation of monooxygenase activity	4/73	65/18862	0.000116934	0.000830023	0.000393993	1956/3845/207/7015	4
BP	GO:0071479	cellular response to ionizing radiation	4/73	65/18862	0.000116934	0.000830023	0.000393993	472/11200/7157/3265	4
BP	GO:1904888	cranial skeletal system development	4/73	65/18862	0.000116934	0.000830023	0.000393993	1399/2263/2778/5156	4
BP	GO:0051054	positive regulation of DNA metabolic process	6/73	198/18862	0.000117703	0.000833618	0.0003957	472/672/1956/4292/4436/207	6
BP	GO:0051053	negative regulation of DNA metabolic process	5/73	124/18862	0.000118983	0.000840812	0.000399114	472/4292/4436/2956/7157	5
BP	GO:0000729	DNA double-strand break processing	3/73	25/18862	0.000120324	0.00084466	0.000400941	472/672/83990	3
BP	GO:0060740	prostate gland epithelium morphogenesis	3/73	25/18862	0.000120324	0.00084466	0.000400941	367/2263/2099	3
BP	GO:0071514	genetic imprinting	3/73	25/18862	0.000120324	0.00084466	0.000400941	672/5290/2778	3
BP	GO:0000819	sister chromatid segregation	6/73	199/18862	0.000120994	0.00084749	0.000402284	324/472/55294/5889/5925/1499	6
BP	GO:0060485	mesenchyme development	7/73	287/18862	0.000121275	0.000847595	0.000402334	2260/2263/5728/6608/1499/2475/5979	7
BP	GO:0001952	regulation of cell-matrix adhesion	5/73	125/18862	0.00012357	0.000859689	0.000408075	1021/1029/4763/5728/7248	5
BP	GO:0072175	epithelial tube formation	5/73	125/18862	0.00012357	0.000859689	0.000408075	2263/5727/5979/7248/7249	5
BP	GO:0044262	cellular carbohydrate metabolic process	7/73	288/18862	0.000123917	0.000859689	0.000408075	5728/7157/207/673/3417/3418/2475	7
BP	GO:0070192	chromosome organization involved in meiotic cell cycle	4/73	66/18862	0.000124116	0.000859689	0.000408075	472/83990/4292/5889	4
BP	GO:0050866	negative regulation of cell activation	6/73	200/18862	0.000124358	0.000859689	0.000408075	472/29126/2064/80380/5156/972	6
BP	GO:2001235	positive regulation of apoptotic signaling pathway	5/73	126/18862	0.000128292	0.000884961	0.000420071	55294/5728/7157/5979/10018	5
BP	GO:0033598	mammary gland epithelial cell proliferation	3/73	26/18862	0.000135641	0.00092961	0.000441265	675/595/2099	3
BP	GO:0098868	bone growth	3/73	26/18862	0.000135641	0.00092961	0.000441265	2263/4921/2261	3
BP	GO:2000108	positive regulation of leukocyte apoptotic process	3/73	26/18862	0.000135641	0.00092961	0.000441265	29126/1029/7157	3
BP	GO:0010632	regulation of epithelial cell migration	7/73	293/18862	0.000137834	0.000942605	0.000447433	55294/2260/4233/4763/5728/207/2475	7
BP	GO:0045667	regulation of osteoblast differentiation	5/73	128/18862	0.000138149	0.000942732	0.000447493	1021/2263/4921/2778/5727	5
BP	GO:0008306	associative learning	4/73	68/18862	0.00013943	0.000947409	0.000449714	3845/4763/3815/2475	4
BP	GO:1903201	regulation of oxidative stress-induced cell death	4/73	68/18862	0.00013943	0.000947409	0.000449714	55294/4233/207/7248	4
BP	GO:0042531	positive regulation of tyrosine phosphorylation of STAT protein	4/73	69/18862	0.000147579	0.00100064	0.000474983	2261/2322/3717/3815	4
BP	GO:1900180	regulation of protein localization to nucleus	5/73	130/18862	0.000148576	0.00100526	0.000477174	6608/6794/207/3717/7015	5
BP	GO:0007143	female meiotic nuclear division	3/73	27/18862	0.000152173	0.00101876	0.000483581	472/4292/5889	3
BP	GO:0010971	positive regulation of G2/M transition of mitotic cell cycle	3/73	27/18862	0.000152173	0.00101876	0.000483581	595/1019/5889	3
BP	GO:0060512	prostate gland morphogenesis	3/73	27/18862	0.000152173	0.00101876	0.000483581	367/2263/2099	3
BP	GO:0070199	establishment of protein localization to chromosome	3/73	27/18862	0.000152173	0.00101876	0.000483581	472/675/7015	3
BP	GO:1903649	regulation of cytoplasmic transport	3/73	27/18862	0.000152173	0.00101876	0.000483581	5604/5605/7430	3
BP	GO:0072073	kidney epithelium development	5/73	131/18862	0.00015401	0.00102889	0.000488392	2263/6608/1499/5727/5979	5
BP	GO:0043627	response to estrogen	4/73	71/18862	0.000164904	0.00109936	0.000521841	367/672/595/2099	4
BP	GO:0050804	modulation of chemical synaptic transmission	8/73	405/18862	0.000167515	0.00111443	0.000528995	1956/3845/5728/3265/3717/3815/2475/4914	8
BP	GO:0090344	negative regulation of cell aging	3/73	28/18862	0.000169961	0.00112502	0.000534021	1021/5728/7015	3
BP	GO:0095500	acetylcholine receptor signaling pathway	3/73	28/18862	0.000169961	0.00112502	0.000534021	1399/2767/2776	3
BP	GO:0099177	regulation of trans-synaptic signaling	8/73	406/18862	0.000170358	0.00112502	0.000534021	1956/3845/5728/3265/3717/3815/2475/4914	8
BP	GO:0035107	appendage morphogenesis	5/73	134/18862	0.000171229	0.00112502	0.000534021	2263/1499/2778/5727/10018	5
BP	GO:0035108	limb morphogenesis	5/73	134/18862	0.000171229	0.00112502	0.000534021	2263/1499/2778/5727/10018	5
BP	GO:0043401	steroid hormone mediated signaling pathway	5/73	134/18862	0.000171229	0.00112502	0.000534021	367/672/2099/3717/6597	5
BP	GO:0035924	cellular response to vascular endothelial growth factor stimulus	4/73	72/18862	0.000174096	0.00114149	0.000541841	5290/207/2322/5156	4
BP	GO:0048705	skeletal system morphogenesis	6/73	213/18862	0.000175246	0.00114667	0.0005443	2260/2263/1499/2261/2778/5156	6
BP	GO:0031016	pancreas development	4/73	73/18862	0.000183652	0.00118944	0.000564599	1021/4233/6608/207	4
BP	GO:0033077	T cell differentiation in thymus	4/73	73/18862	0.000183652	0.00118944	0.000564599	2064/6794/7157/972	4
BP	GO:0033143	regulation of intracellular steroid hormone receptor signaling pathway	4/73	73/18862	0.000183652	0.00118944	0.000564599	367/672/2099/6597	4
BP	GO:0072401	signal transduction involved in DNA integrity checkpoint	4/73	73/18862	0.000183652	0.00118944	0.000564599	472/672/11200/7157	4
BP	GO:0072422	signal transduction involved in DNA damage checkpoint	4/73	73/18862	0.000183652	0.00118944	0.000564599	472/672/11200/7157	4
BP	GO:0043547	positive regulation of GTPase activity	8/73	411/18862	0.000185175	0.00119686	0.000568124	1399/2064/4763/2776/3265/7248/7249/4914	8
BP	GO:0050867	positive regulation of cell activation	8/73	412/18862	0.000188262	0.00121435	0.000576424	29126/4292/4436/80380/5290/207/3717/972	8
BP	GO:0071168	protein localization to chromatin	3/73	29/18862	0.000189046	0.00121694	0.000577652	4436/5925/2099	3
BP	GO:0050769	positive regulation of neurogenesis	6/73	217/18862	0.000193834	0.00124524	0.000591085	6608/6794/1499/3815/5604/2475	6
BP	GO:0061351	neural precursor cell proliferation	5/73	138/18862	0.000196432	0.00125433	0.000595401	2263/4763/6608/7157/1499	5
BP	GO:0072006	nephron development	5/73	138/18862	0.000196432	0.00125433	0.000595401	6608/1499/5156/5727/5979	5
BP	GO:1903038	negative regulation of leukocyte cell-cell adhesion	5/73	138/18862	0.000196432	0.00125433	0.000595401	29126/2064/80380/207/972	5
BP	GO:1902749	regulation of cell cycle G2/M phase transition	6/73	219/18862	0.000203694	0.00129809	0.000616173	472/672/595/1019/5889/7157	6
BP	GO:0045737	positive regulation of cyclin-dependent protein serine/threonine kinase activity	3/73	30/18862	0.000209469	0.00132165	0.000627356	595/1956/207	3
BP	GO:0070198	protein localization to chromosome, telomeric region	3/73	30/18862	0.000209469	0.00132165	0.000627356	472/675/7015	3
BP	GO:1902751	positive regulation of cell cycle G2/M phase transition	3/73	30/18862	0.000209469	0.00132165	0.000627356	595/1019/5889	3
BP	GO:1905144	response to acetylcholine	3/73	30/18862	0.000209469	0.00132165	0.000627356	1399/2767/2776	3
BP	GO:1905145	cellular response to acetylcholine	3/73	30/18862	0.000209469	0.00132165	0.000627356	1399/2767/2776	3
BP	GO:0030099	myeloid cell differentiation	8/73	419/18862	0.000211082	0.00132919	0.000630937	1021/55294/5925/2778/3717/3815/2475/972	8
BP	GO:2001020	regulation of response to DNA damage stimulus	6/73	221/18862	0.000213946	0.00134456	0.000638233	472/672/11200/1956/7157/972	6
BP	GO:0072395	signal transduction involved in cell cycle checkpoint	4/73	76/18862	0.000214593	0.00134597	0.000638901	472/672/11200/7157	4
BP	GO:0009581	detection of external stimulus	5/73	142/18862	0.000224372	0.00140453	0.000666701	1499/2767/2776/3815/4914	5
BP	GO:0008589	regulation of smoothened signaling pathway	4/73	77/18862	0.000225693	0.00140726	0.000667996	2263/5925/6608/5727	4
BP	GO:0048678	response to axon injury	4/73	77/18862	0.000225693	0.00140726	0.000667996	5728/3717/5604/4914	4
BP	GO:0097421	liver regeneration	3/73	31/18862	0.000231269	0.00143359	0.000680495	595/1956/5727	3
BP	GO:1903146	regulation of autophagy of mitochondrion	3/73	31/18862	0.000231269	0.00143359	0.000680495	55294/7157/7249	3
BP	GO:1904837	beta-catenin-TCF complex assembly	3/73	31/18862	0.000231269	0.00143359	0.000680495	1499/6597/7015	3
BP	GO:0006606	protein import into nucleus	5/73	143/18862	0.000231807	0.00143414	0.000680753	6608/7157/207/3717/7249	5
BP	GO:0106106	cold-induced thermogenesis	5/73	144/18862	0.000239429	0.00147555	0.000700409	324/5925/6794/2778/3717	5
BP	GO:0120161	regulation of cold-induced thermogenesis	5/73	144/18862	0.000239429	0.00147555	0.000700409	324/5925/6794/2778/3717	5
BP	GO:0002262	myeloid cell homeostasis	5/73	145/18862	0.000247239	0.0015178	0.000720465	1021/5925/3717/3815/10018	5
BP	GO:0009582	detection of abiotic stimulus	5/73	145/18862	0.000247239	0.0015178	0.000720465	1499/2767/2776/3815/4914	5
BP	GO:0001776	leukocyte homeostasis	4/73	79/18862	0.000249124	0.00152643	0.00072456	207/2322/972/10018	4
BP	GO:0010661	positive regulation of muscle cell apoptotic process	3/73	32/18862	0.000254485	0.00155031	0.000735898	1029/5728/7157	3
BP	GO:0038128	ERBB2 signaling pathway	3/73	32/18862	0.000254485	0.00155031	0.000735898	1956/2064/5290	3
BP	GO:0045736	negative regulation of cyclin-dependent protein serine/threonine kinase activity	3/73	32/18862	0.000254485	0.00155031	0.000735898	324/1029/5728	3
BP	GO:0042593	glucose homeostasis	6/73	229/18862	0.000259099	0.0015754	0.000747806	5290/6794/207/5727/5894/6597	6
BP	GO:0010660	regulation of muscle cell apoptotic process	4/73	80/18862	0.000261473	0.0015868	0.000753219	1029/5728/7157/3717	4
BP	GO:0032496	response to lipopolysaccharide	7/73	326/18862	0.000264931	0.00160045	0.0007597	29126/1019/2263/80380/207/3717/54658	7
BP	GO:0007160	cell-matrix adhesion	6/73	230/18862	0.000265233	0.00160045	0.0007597	1021/1029/4763/5728/7248/10018	6
BP	GO:0033500	carbohydrate homeostasis	6/73	230/18862	0.000265233	0.00160045	0.0007597	5290/6794/207/5727/5894/6597	6
BP	GO:0043462	regulation of ATPase activity	4/73	81/18862	0.000274256	0.00164865	0.000782576	4436/2956/7157/7248	4
BP	GO:0050672	negative regulation of lymphocyte proliferation	4/73	81/18862	0.000274256	0.00164865	0.000782576	472/29126/2064/80380	4
BP	GO:0006356	regulation of transcription by RNA polymerase I	3/73	33/18862	0.000279158	0.00166552	0.000790585	2064/2475/6597	3
BP	GO:0009303	rRNA transcription	3/73	33/18862	0.000279158	0.00166552	0.000790585	7157/2475/6597	3
BP	GO:0032770	positive regulation of monooxygenase activity	3/73	33/18862	0.000279158	0.00166552	0.000790585	3845/207/7015	3
BP	GO:1904030	negative regulation of cyclin-dependent protein kinase activity	3/73	33/18862	0.000279158	0.00166552	0.000790585	324/1029/5728	3
BP	GO:0022407	regulation of cell-cell adhesion	8/73	437/18862	0.000280396	0.0016669	0.000791237	29126/4072/2064/80380/5290/207/3717/972	8
BP	GO:0008643	carbohydrate transport	5/73	149/18862	0.000280437	0.0016669	0.000791237	207/673/7248/7430/7015	5
BP	GO:0071216	cellular response to biotic stimulus	6/73	233/18862	0.000284323	0.00168684	0.000800706	29126/1019/80380/7157/207/10018	6
BP	GO:0002065	columnar/cuboidal epithelial cell differentiation	4/73	82/18862	0.000287482	0.00169295	0.000803605	1021/2263/6608/6098	4
BP	GO:0032945	negative regulation of mononuclear cell proliferation	4/73	82/18862	0.000287482	0.00169295	0.000803605	472/29126/2064/80380	4
BP	GO:0071158	positive regulation of cell cycle arrest	4/73	82/18862	0.000287482	0.00169295	0.000803605	472/672/11200/7157	4
BP	GO:2000177	regulation of neural precursor cell proliferation	4/73	82/18862	0.000287482	0.00169295	0.000803605	4763/6608/7157/1499	4
BP	GO:0010821	regulation of mitochondrion organization	5/73	151/18862	0.000298254	0.00175314	0.000832173	55294/7157/207/7249/10018	5
BP	GO:0060070	canonical Wnt signaling pathway	7/73	333/18862	0.000301309	0.00176783	0.000839149	324/1956/2263/5728/6794/1499/2776	7
BP	GO:0008156	negative regulation of DNA replication	3/73	34/18862	0.000305325	0.00177826	0.000844102	675/11200/7157	3
BP	GO:0009649	entrainment of circadian clock	3/73	34/18862	0.000305325	0.00177826	0.000844102	7157/2767/2776	3
BP	GO:0043516	regulation of DNA damage response, signal transduction by p53 class mediator	3/73	34/18862	0.000305325	0.00177826	0.000844102	472/7157/972	3
BP	GO:1904031	positive regulation of cyclin-dependent protein kinase activity	3/73	34/18862	0.000305325	0.00177826	0.000844102	595/1956/207	3
BP	GO:1903320	regulation of protein modification by small protein conjugation or removal	6/73	237/18862	0.000311441	0.00181057	0.000859436	672/55294/5728/207/1499/2475	6
BP	GO:0010657	muscle cell apoptotic process	4/73	84/18862	0.000315298	0.00182572	0.000866626	1029/5728/7157/3717	4
BP	GO:1900407	regulation of cellular response to oxidative stress	4/73	84/18862	0.000315298	0.00182572	0.000866626	55294/4233/207/7248	4
BP	GO:0001837	epithelial to mesenchymal transition	5/73	153/18862	0.000316917	0.00182572	0.000866626	2260/2263/5728/1499/2475	5
BP	GO:0051250	negative regulation of lymphocyte activation	5/73	153/18862	0.000316917	0.00182572	0.000866626	472/29126/2064/80380/972	5
BP	GO:1990845	adaptive thermogenesis	5/73	153/18862	0.000316917	0.00182572	0.000866626	324/5925/6794/2778/3717	5
BP	GO:0043254	regulation of protein-containing complex assembly	8/73	446/18862	0.00032148	0.00184865	0.000877514	472/4233/5925/7157/2099/2475/5894/10018	8
BP	GO:0042509	regulation of tyrosine phosphorylation of STAT protein	4/73	85/18862	0.000329906	0.00189368	0.000898889	2261/2322/3717/3815	4
BP	GO:0006739	NADP metabolic process	3/73	35/18862	0.000333023	0.00190128	0.000902496	7157/3417/3418	3
BP	GO:0048009	insulin-like growth factor receptor signaling pathway	3/73	35/18862	0.000333023	0.00190128	0.000902496	367/207/7249	3
BP	GO:0048854	brain morphogenesis	3/73	35/18862	0.000333023	0.00190128	0.000902496	4763/5728/6608	3
BP	GO:0001657	ureteric bud development	4/73	86/18862	0.000344993	0.00195907	0.000929925	2263/6608/5727/5979	4
BP	GO:0031058	positive regulation of histone modification	4/73	86/18862	0.000344993	0.00195907	0.000929925	472/672/7157/1499	4
BP	GO:0034103	regulation of tissue remodeling	4/73	86/18862	0.000344993	0.00195907	0.000929925	1956/4763/7157/4921	4
BP	GO:0072163	mesonephric epithelium development	4/73	87/18862	0.000360568	0.00204022	0.000968448	2263/6608/5727/5979	4
BP	GO:0072164	mesonephric tubule development	4/73	87/18862	0.000360568	0.00204022	0.000968448	2263/6608/5727/5979	4
BP	GO:0043368	positive T cell selection	3/73	36/18862	0.000362292	0.00204271	0.000969627	6794/2475/972	3
BP	GO:2000144	positive regulation of DNA-templated transcription, initiation	3/73	36/18862	0.000362292	0.00204271	0.000969627	7157/1499/2099	3
BP	GO:0001708	cell fate specification	4/73	88/18862	0.00037664	0.00211237	0.00100269	324/367/6608/5727	4
BP	GO:0007260	tyrosine phosphorylation of STAT protein	4/73	88/18862	0.00037664	0.00211237	0.00100269	2261/2322/3717/3815	4
BP	GO:0070664	negative regulation of leukocyte proliferation	4/73	88/18862	0.00037664	0.00211237	0.00100269	472/29126/2064/80380	4
BP	GO:0051100	negative regulation of binding	5/73	159/18862	0.000378249	0.00211766	0.00100521	55294/6608/207/3717/1565	5
BP	GO:0002237	response to molecule of bacterial origin	7/73	346/18862	0.000379493	0.00212089	0.00100674	29126/1019/2263/80380/207/3717/54658	7
BP	GO:2001242	regulation of intrinsic apoptotic signaling pathway	5/73	160/18862	0.000389286	0.0021718	0.00103091	55294/7157/207/972/10018	5
BP	GO:0060969	negative regulation of gene silencing	3/73	37/18862	0.000393166	0.00218225	0.00103587	7157/2099/7015	3
BP	GO:0070897	transcription preinitiation complex assembly	3/73	37/18862	0.000393166	0.00218225	0.00103587	7157/2099/6597	3
BP	GO:0045132	meiotic chromosome segregation	4/73	89/18862	0.000393217	0.00218225	0.00103587	472/83990/4292/5889	4
BP	GO:0033157	regulation of intracellular protein transport	6/73	248/18862	0.000396589	0.00219713	0.00104293	2064/55294/6608/7157/3265/3717	6
BP	GO:0000723	telomere maintenance	5/73	161/18862	0.000400564	0.00221529	0.00105155	472/675/5889/5892/7015	5
BP	GO:0048704	embryonic skeletal system morphogenesis	4/73	90/18862	0.000410311	0.00226526	0.00107527	2263/1499/2778/5156	4
BP	GO:0014706	striated muscle tissue development	7/73	351/18862	0.000413579	0.00227934	0.00108195	2263/5728/5925/6608/2475/5156/7248	7
BP	GO:0051170	import into nucleus	5/73	163/18862	0.00042386	0.00233196	0.00110693	6608/7157/207/3717/7249	5
BP	GO:0008210	estrogen metabolic process	3/73	38/18862	0.000425684	0.00233392	0.00110786	5156/1565/54658	3
BP	GO:0045429	positive regulation of nitric oxide biosynthetic process	3/73	38/18862	0.000425684	0.00233392	0.00110786	207/3717/2475	3
BP	GO:0001823	mesonephros development	4/73	91/18862	0.000427928	0.00234219	0.00111178	2263/6608/5727/5979	4
BP	GO:1903034	regulation of response to wounding	5/73	164/18862	0.000435885	0.00238164	0.00113051	5728/3265/5604/2475/5156	5
BP	GO:1901655	cellular response to ketone	4/73	92/18862	0.000446079	0.00243316	0.00115497	367/1019/1956/207	4
BP	GO:0051251	positive regulation of lymphocyte activation	7/73	356/18862	0.000450075	0.00244699	0.00116153	29126/4292/4436/80380/5290/207/972	7
BP	GO:0031334	positive regulation of protein-containing complex assembly	6/73	254/18862	0.000450153	0.00244699	0.00116153	472/4233/7157/2099/2475/10018	6
BP	GO:0002066	columnar/cuboidal epithelial cell development	3/73	39/18862	0.00045988	0.00247868	0.00117657	1021/6608/6098	3
BP	GO:0033146	regulation of intracellular estrogen receptor signaling pathway	3/73	39/18862	0.00045988	0.00247868	0.00117657	367/672/2099	3
BP	GO:0045746	negative regulation of Notch signaling pathway	3/73	39/18862	0.00045988	0.00247868	0.00117657	1956/55294/207	3
BP	GO:0072210	metanephric nephron development	3/73	39/18862	0.00045988	0.00247868	0.00117657	6608/5156/5979	3
BP	GO:1904407	positive regulation of nitric oxide metabolic process	3/73	39/18862	0.00045988	0.00247868	0.00117657	207/3717/2475	3
BP	GO:0043473	pigmentation	4/73	93/18862	0.000464773	0.00249238	0.00118307	4763/2767/3815/10018	4
BP	GO:0048709	oligodendrocyte differentiation	4/73	93/18862	0.000464773	0.00249238	0.00118307	2064/4763/5728/2475	4
BP	GO:1902882	regulation of response to oxidative stress	4/73	93/18862	0.000464773	0.00249238	0.00118307	55294/4233/207/7248	4
BP	GO:0048736	appendage development	5/73	167/18862	0.000473508	0.00253068	0.00120126	2263/1499/2778/5727/10018	5
BP	GO:0060173	limb development	5/73	167/18862	0.000473508	0.00253068	0.00120126	2263/1499/2778/5727/10018	5
BP	GO:0021549	cerebellum development	4/73	94/18862	0.000484019	0.00258252	0.00122586	1399/6608/7157/5604	4
BP	GO:0000086	G2/M transition of mitotic cell cycle	6/73	258/18862	0.000488891	0.00259979	0.00123406	472/672/595/1019/11200/5889	6
BP	GO:0045637	regulation of myeloid cell differentiation	6/73	258/18862	0.000488891	0.00259979	0.00123406	1021/55294/5925/2778/2475/972	6
BP	GO:0007212	dopamine receptor signaling pathway	3/73	40/18862	0.000495791	0.00262332	0.00124523	238/2767/2778	3
BP	GO:0045022	early endosome to late endosome transport	3/73	40/18862	0.000495791	0.00262332	0.00124523	5604/5605/7430	3
BP	GO:1902895	positive regulation of pri-miRNA transcription by RNA polymerase II	3/73	40/18862	0.000495791	0.00262332	0.00124523	7157/6597/7015	3
BP	GO:0051304	chromosome separation	4/73	95/18862	0.000503827	0.00266141	0.00126331	324/472/4292/5925	4
BP	GO:0048639	positive regulation of developmental growth	5/73	170/18862	0.00051353	0.00270368	0.00128338	2263/6608/207/2475/7430	5
BP	GO:0051099	positive regulation of binding	5/73	170/18862	0.00051353	0.00270368	0.00128338	4233/5925/1499/3717/7015	5
BP	GO:1901184	regulation of ERBB signaling pathway	4/73	96/18862	0.000524205	0.00275533	0.00130789	1956/2064/55294/207	4
BP	GO:0001659	temperature homeostasis	5/73	171/18862	0.00052742	0.00276765	0.00131374	324/5925/6794/2778/3717	5
BP	GO:0002429	immune response-activating cell surface receptor signaling pathway	8/73	481/18862	0.000530792	0.00277165	0.00131564	1399/3845/5290/6794/3265/4893/5894/7430	8
BP	GO:0002757	immune response-activating signal transduction	8/73	481/18862	0.000530792	0.00277165	0.00131564	1399/3845/5290/6794/3265/4893/5894/7430	8
BP	GO:0007159	leukocyte cell-cell adhesion	7/73	366/18862	0.000530796	0.00277165	0.00131564	29126/2064/80380/5290/207/972/7430	7
BP	GO:0002460	adaptive immune response based on somatic recombination of immune receptors built from immunoglobulin superfamily domains	7/73	367/18862	0.000539465	0.00281229	0.00133493	29126/4292/4436/2956/3265/2475/972	7
BP	GO:0019217	regulation of fatty acid metabolic process	4/73	98/18862	0.000566711	0.00294949	0.00140006	672/207/2475/972	4
BP	GO:0010721	negative regulation of cell development	5/73	174/18862	0.000570791	0.00295748	0.00140385	55294/4763/5728/7157/3418	5
BP	GO:0032200	telomere organization	5/73	174/18862	0.000570791	0.00295748	0.00140385	472/675/5889/5892/7015	5
BP	GO:0031641	regulation of myelination	3/73	42/18862	0.000572896	0.00295748	0.00140385	5728/207/2475	3
BP	GO:0048806	genitalia development	3/73	42/18862	0.000572896	0.00295748	0.00140385	367/2099/5156	3
BP	GO:0071364	cellular response to epidermal growth factor stimulus	3/73	42/18862	0.000572896	0.00295748	0.00140385	1956/2064/207	3
BP	GO:0021700	developmental maturation	6/73	268/18862	0.000597161	0.00307775	0.00146094	675/5728/5925/2261/2475/5979	6
BP	GO:1903076	regulation of protein localization to plasma membrane	4/73	100/18862	0.000611612	0.00314204	0.00149146	367/1956/207/7430	4
BP	GO:1905269	positive regulation of chromatin organization	4/73	100/18862	0.000611612	0.00314204	0.00149146	472/672/7157/1499	4
BP	GO:0098927	vesicle-mediated transport between endosomal compartments	3/73	43/18862	0.000614158	0.00314497	0.00149284	5604/5605/7430	3
BP	GO:2000142	regulation of DNA-templated transcription, initiation	3/73	43/18862	0.000614158	0.00314497	0.00149284	7157/1499/2099	3
BP	GO:0001936	regulation of endothelial cell proliferation	5/73	177/18862	0.000616791	0.00314831	0.00149443	2260/4763/207/2475/4893	5
BP	GO:0007565	female pregnancy	5/73	177/18862	0.000616791	0.00314831	0.00149443	367/3845/207/2099/2475	5
BP	GO:0022037	metencephalon development	4/73	101/18862	0.000634983	0.00322563	0.00153114	1399/6608/7157/5604	4
BP	GO:0046425	regulation of receptor signaling pathway via JAK-STAT	4/73	101/18862	0.000634983	0.00322563	0.00153114	3717/3815/5979/7428	4
BP	GO:1902106	negative regulation of leukocyte differentiation	4/73	101/18862	0.000634983	0.00322563	0.00153114	1021/2064/55294/972	4
BP	GO:0002327	immature B cell differentiation	2/73	10/18862	0.000651618	0.0032636	0.00154916	472/3815	2
BP	GO:0014041	regulation of neuron maturation	2/73	10/18862	0.000651618	0.0032636	0.00154916	2475/5979	2
BP	GO:0045793	positive regulation of cell size	2/73	10/18862	0.000651618	0.0032636	0.00154916	1019/5979	2
BP	GO:0046487	glyoxylate metabolic process	2/73	10/18862	0.000651618	0.0032636	0.00154916	3417/3418	2
BP	GO:0060525	prostate glandular acinus development	2/73	10/18862	0.000651618	0.0032636	0.00154916	2263/2099	2
BP	GO:0060742	epithelial cell differentiation involved in prostate gland development	2/73	10/18862	0.000651618	0.0032636	0.00154916	367/2263	2
BP	GO:1901838	positive regulation of transcription of nucleolar large rRNA by RNA polymerase I	2/73	10/18862	0.000651618	0.0032636	0.00154916	2475/6597	2
BP	GO:0008631	intrinsic apoptotic signaling pathway in response to oxidative stress	3/73	44/18862	0.000657273	0.0032636	0.00154916	55294/207/3717	3
BP	GO:0045910	negative regulation of DNA recombination	3/73	44/18862	0.000657273	0.0032636	0.00154916	4292/4436/2956	3
BP	GO:0048066	developmental pigmentation	3/73	44/18862	0.000657273	0.0032636	0.00154916	2767/3815/10018	3
BP	GO:0048168	regulation of neuronal synaptic plasticity	3/73	44/18862	0.000657273	0.0032636	0.00154916	3845/3265/3815	3
BP	GO:0060324	face development	3/73	44/18862	0.000657273	0.0032636	0.00154916	5604/5156/5894	3
BP	GO:0060711	labyrinthine layer development	3/73	44/18862	0.000657273	0.0032636	0.00154916	2263/207/5604	3
BP	GO:0090199	regulation of release of cytochrome c from mitochondria	3/73	44/18862	0.000657273	0.0032636	0.00154916	7157/207/10018	3
BP	GO:0033044	regulation of chromosome organization	6/73	273/18862	0.000657852	0.0032636	0.00154916	324/472/672/5925/7157/1499	6
BP	GO:0030522	intracellular receptor signaling pathway	6/73	274/18862	0.000670545	0.00332139	0.00157659	367/672/1399/2099/3717/6597	6
BP	GO:0031532	actin cytoskeleton reorganization	4/73	103/18862	0.000683617	0.00337563	0.00160233	3265/3815/5156/7430	4
BP	GO:0032526	response to retinoic acid	4/73	103/18862	0.000683617	0.00337563	0.00160233	472/2263/5727/5979	4
BP	GO:0042176	regulation of protein catabolic process	7/73	383/18862	0.000694214	0.00342264	0.00162465	324/11200/1956/55294/5728/207/7430	7
BP	GO:0002695	negative regulation of leukocyte activation	5/73	182/18862	0.000699571	0.00342519	0.00162586	472/29126/2064/80380/972	5
BP	GO:0010665	regulation of cardiac muscle cell apoptotic process	3/73	45/18862	0.000702272	0.00342519	0.00162586	5728/7157/3717	3
BP	GO:0010828	positive regulation of glucose transmembrane transport	3/73	45/18862	0.000702272	0.00342519	0.00162586	207/673/7015	3
BP	GO:0031018	endocrine pancreas development	3/73	45/18862	0.000702272	0.00342519	0.00162586	1021/6608/207	3
BP	GO:0042551	neuron maturation	3/73	45/18862	0.000702272	0.00342519	0.00162586	5925/2475/5979	3
BP	GO:0048512	circadian behavior	3/73	45/18862	0.000702272	0.00342519	0.00162586	5728/7157/2475	3
BP	GO:0048701	embryonic cranial skeleton morphogenesis	3/73	45/18862	0.000702272	0.00342519	0.00162586	2263/2778/5156	3
BP	GO:0042303	molting cycle	4/73	105/18862	0.000734834	0.00356759	0.00169345	1956/2263/6608/7015	4
BP	GO:0042633	hair cycle	4/73	105/18862	0.000734834	0.00356759	0.00169345	1956/2263/6608/7015	4
BP	GO:1903707	negative regulation of hemopoiesis	4/73	105/18862	0.000734834	0.00356759	0.00169345	1021/2064/55294/972	4
BP	GO:0007622	rhythmic behavior	3/73	46/18862	0.000749189	0.0036207	0.00171867	5728/7157/2475	3
BP	GO:0010823	negative regulation of mitochondrion organization	3/73	46/18862	0.000749189	0.0036207	0.00171867	7157/207/7249	3
BP	GO:0070849	response to epidermal growth factor	3/73	46/18862	0.000749189	0.0036207	0.00171867	1956/2064/207	3
BP	GO:0030308	negative regulation of cell growth	5/73	185/18862	0.000753076	0.00363396	0.00172496	1029/5925/6794/7157/6597	5
BP	GO:0072593	reactive oxygen species metabolic process	6/73	281/18862	0.000764805	0.00368497	0.00174917	672/1956/7157/207/3717/2475	6
BP	GO:0120032	regulation of plasma membrane bounded cell projection assembly	5/73	186/18862	0.000771573	0.00371196	0.00176198	324/5290/3265/3815/2475	5
BP	GO:0021987	cerebral cortex development	4/73	107/18862	0.000788709	0.00378866	0.00179839	1399/4763/6608/7248	4
BP	GO:0016579	protein deubiquitination	6/73	283/18862	0.000793534	0.00379321	0.00180055	324/367/672/5728/7157/2099	6
BP	GO:0010623	programmed cell death involved in cell development	2/73	11/18862	0.000794428	0.00379321	0.00180055	3815/4914	2
BP	GO:0045899	positive regulation of RNA polymerase II transcription preinitiation complex assembly	2/73	11/18862	0.000794428	0.00379321	0.00180055	7157/2099	2
BP	GO:0045945	positive regulation of transcription by RNA polymerase III	2/73	11/18862	0.000794428	0.00379321	0.00180055	367/2475	2
BP	GO:0006383	transcription by RNA polymerase III	3/73	47/18862	0.000798057	0.00379345	0.00180067	367/672/2475	3
BP	GO:0010662	regulation of striated muscle cell apoptotic process	3/73	47/18862	0.000798057	0.00379345	0.00180067	5728/7157/3717	3
BP	GO:0038202	TORC1 signaling	3/73	47/18862	0.000798057	0.00379345	0.00180067	472/6794/2475	3
BP	GO:0060491	regulation of cell projection assembly	5/73	188/18862	0.000809585	0.00384251	0.00182395	324/5290/3265/3815/2475	5
BP	GO:0001938	positive regulation of endothelial cell proliferation	4/73	108/18862	0.000816667	0.00386458	0.00183443	2260/207/2475/4893	4
BP	GO:0008593	regulation of Notch signaling pathway	4/73	108/18862	0.000816667	0.00386458	0.00183443	1956/55294/207/3815	4
BP	GO:0002440	production of molecular mediator of immune response	6/73	286/18862	0.000838186	0.00394701	0.00187355	4292/4436/2956/5395/3815/972	6
BP	GO:1904659	glucose transmembrane transport	4/73	109/18862	0.000845318	0.00394701	0.00187355	207/673/7248/7015	4
BP	GO:0002067	glandular epithelial cell differentiation	3/73	48/18862	0.000848906	0.00394701	0.00187355	1021/2263/6608	3
BP	GO:0002204	somatic recombination of immunoglobulin genes involved in immune response	3/73	48/18862	0.000848906	0.00394701	0.00187355	4292/4436/2956	3
BP	GO:0002208	somatic diversification of immunoglobulins involved in immune response	3/73	48/18862	0.000848906	0.00394701	0.00187355	4292/4436/2956	3
BP	GO:0010659	cardiac muscle cell apoptotic process	3/73	48/18862	0.000848906	0.00394701	0.00187355	5728/7157/3717	3
BP	GO:0038084	vascular endothelial growth factor signaling pathway	3/73	48/18862	0.000848906	0.00394701	0.00187355	5290/2322/5156	3
BP	GO:0045058	T cell selection	3/73	48/18862	0.000848906	0.00394701	0.00187355	6794/2475/972	3
BP	GO:0045190	isotype switching	3/73	48/18862	0.000848906	0.00394701	0.00187355	4292/4436/2956	3
BP	GO:0060425	lung morphogenesis	3/73	48/18862	0.000848906	0.00394701	0.00187355	2263/3845/5604	3
BP	GO:1990090	cellular response to nerve growth factor stimulus	3/73	48/18862	0.000848906	0.00394701	0.00187355	5728/207/4914	3
BP	GO:0045664	regulation of neuron differentiation	5/73	190/18862	0.000848979	0.00394701	0.00187355	2260/5728/238/2475/5979	5
BP	GO:0060828	regulation of canonical Wnt signaling pathway	6/73	287/18862	0.000853494	0.0039622	0.00188077	324/1956/2263/6794/1499/2776	6
BP	GO:0001935	endothelial cell proliferation	5/73	191/18862	0.000869204	0.00402339	0.00190981	2260/4763/207/2475/4893	5
BP	GO:0071478	cellular response to radiation	5/73	191/18862	0.000869204	0.00402339	0.00190981	472/11200/6794/7157/3265	5
BP	GO:0051341	regulation of oxidoreductase activity	4/73	110/18862	0.000874672	0.00403695	0.00191625	1956/3845/207/7015	4
BP	GO:1904892	regulation of receptor signaling pathway via STAT	4/73	110/18862	0.000874672	0.00403695	0.00191625	3717/3815/5979/7428	4
BP	GO:0050982	detection of mechanical stimulus	3/73	49/18862	0.000901769	0.00415598	0.00197275	1499/3815/4914	3
BP	GO:0002286	T cell activation involved in immune response	4/73	111/18862	0.000904737	0.00415761	0.00197352	7157/2475/7248/972	4
BP	GO:1903959	regulation of anion transmembrane transport	4/73	111/18862	0.000904737	0.00415761	0.00197352	207/673/2475/7015	4
BP	GO:0002696	positive regulation of leukocyte activation	7/73	401/18862	0.000908438	0.00416708	0.00197802	29126/4292/4436/80380/5290/207/972	7
BP	GO:0009755	hormone-mediated signaling pathway	5/73	193/18862	0.00091073	0.00416708	0.00197802	367/672/2099/3717/6597	5
BP	GO:1901654	response to ketone	5/73	193/18862	0.00091073	0.00416708	0.00197802	367/595/1019/1956/207	5
BP	GO:0017038	protein import	5/73	194/18862	0.00093204	0.00425603	0.00202024	6608/7157/207/3717/7249	5
BP	GO:0008645	hexose transmembrane transport	4/73	112/18862	0.000935524	0.00425603	0.00202024	207/673/7248/7015	4
BP	GO:0030326	embryonic limb morphogenesis	4/73	112/18862	0.000935524	0.00425603	0.00202024	1499/2778/5727/10018	4
BP	GO:0035113	embryonic appendage morphogenesis	4/73	112/18862	0.000935524	0.00425603	0.00202024	1499/2778/5727/10018	4
BP	GO:0006983	ER overload response	2/73	12/18862	0.000950927	0.00428929	0.00203603	7157/10018	2
BP	GO:0009886	post-embryonic animal morphogenesis	2/73	12/18862	0.000950927	0.00428929	0.00203603	2778/10018	2
BP	GO:0060442	branching involved in prostate gland morphogenesis	2/73	12/18862	0.000950927	0.00428929	0.00203603	2263/2099	2
BP	GO:0060601	lateral sprouting from an epithelium	2/73	12/18862	0.000950927	0.00428929	0.00203603	367/2263	2
BP	GO:0071679	commissural neuron axon guidance	2/73	12/18862	0.000950927	0.00428929	0.00203603	6608/5727	2
BP	GO:0072520	seminiferous tubule development	2/73	12/18862	0.000950927	0.00428929	0.00203603	367/83990	2
BP	GO:0010658	striated muscle cell apoptotic process	3/73	50/18862	0.000956676	0.00429693	0.00203966	5728/7157/3717	3
BP	GO:1903202	negative regulation of oxidative stress-induced cell death	3/73	50/18862	0.000956676	0.00429693	0.00203966	4233/207/7248	3
BP	GO:1990089	response to nerve growth factor	3/73	50/18862	0.000956676	0.00429693	0.00203966	5728/207/4914	3
BP	GO:0008543	fibroblast growth factor receptor signaling pathway	4/73	113/18862	0.000967042	0.00433737	0.00205885	1399/2260/2263/2261	4
BP	GO:0001838	embryonic epithelial tube formation	4/73	114/18862	0.0009993	0.00446317	0.00211856	5727/5979/7248/7249	4
BP	GO:0002223	stimulatory C-type lectin receptor signaling pathway	4/73	114/18862	0.0009993	0.00446317	0.00211856	3845/3265/4893/5894	4
BP	GO:0015749	monosaccharide transmembrane transport	4/73	114/18862	0.0009993	0.00446317	0.00211856	207/673/7248/7015	4
BP	GO:1902893	regulation of pri-miRNA transcription by RNA polymerase II	3/73	51/18862	0.00101366	0.00451461	0.00214298	7157/6597/7015	3
BP	GO:2000677	regulation of transcription regulatory region DNA binding	3/73	51/18862	0.00101366	0.00451461	0.00214298	55294/5925/1499	3
BP	GO:0030218	erythrocyte differentiation	4/73	115/18862	0.00103231	0.00459125	0.00217936	1021/5925/3717/3815	4
BP	GO:0034219	carbohydrate transmembrane transport	4/73	116/18862	0.00106608	0.0047282	0.00224437	207/673/7248/7015	4
BP	GO:1904019	epithelial cell apoptotic process	4/73	116/18862	0.00106608	0.0047282	0.00224437	5925/3717/2475/7015	4
BP	GO:0031103	axon regeneration	3/73	52/18862	0.00107275	0.00473178	0.00224607	5728/3717/5604	3
BP	GO:0043392	negative regulation of DNA binding	3/73	52/18862	0.00107275	0.00473178	0.00224607	55294/6608/3717	3
BP	GO:0061614	pri-miRNA transcription by RNA polymerase II	3/73	52/18862	0.00107275	0.00473178	0.00224607	7157/6597/7015	3
BP	GO:0070646	protein modification by small protein removal	6/73	300/18862	0.00107283	0.00473178	0.00224607	324/367/672/5728/7157/2099	6
BP	GO:0048706	embryonic skeletal system development	4/73	117/18862	0.00110061	0.00484757	0.00230103	2263/1499/2778/5156	4
BP	GO:1903706	regulation of hemopoiesis	7/73	415/18862	0.0011087	0.00487644	0.00231474	1021/2064/55294/5925/2778/2475/972	7
BP	GO:0001833	inner cell mass cell proliferation	2/73	13/18862	0.00112101	0.00490345	0.00232756	675/79728	2
BP	GO:0031274	positive regulation of pseudopodium assembly	2/73	13/18862	0.00112101	0.00490345	0.00232756	324/3815	2
BP	GO:0048302	regulation of isotype switching to IgG isotypes	2/73	13/18862	0.00112101	0.00490345	0.00232756	4292/4436	2
BP	GO:0070234	positive regulation of T cell apoptotic process	2/73	13/18862	0.00112101	0.00490345	0.00232756	29126/7157	2
BP	GO:0071496	cellular response to external stimulus	6/73	303/18862	0.0011291	0.00493207	0.00234114	83990/1956/7157/207/2475/7248	6
BP	GO:0001541	ovarian follicle development	3/73	53/18862	0.00113397	0.00493975	0.00234479	472/2099/3815	3
BP	GO:0006984	ER-nucleus signaling pathway	3/73	53/18862	0.00113397	0.00493975	0.00234479	55294/7157/10018	3
BP	GO:0002220	innate immune response activating cell surface receptor signaling pathway	4/73	118/18862	0.00113593	0.00494152	0.00234563	3845/3265/4893/5894	4
BP	GO:0009952	anterior/posterior pattern specification	5/73	203/18862	0.00114093	0.00494973	0.00234952	472/1399/79728/6608/7157	5
BP	GO:0010389	regulation of G2/M transition of mitotic cell cycle	5/73	203/18862	0.00114093	0.00494973	0.00234952	472/672/595/1019/5889	5
BP	GO:0044706	multi-multicellular organism process	5/73	204/18862	0.00116611	0.00504523	0.00239485	367/3845/207/2099/2475	5
BP	GO:0050852	T cell receptor signaling pathway	5/73	204/18862	0.00116611	0.00504523	0.00239485	1399/5290/6794/3265/7430	5
BP	GO:0001101	response to acid chemical	4/73	119/18862	0.00117203	0.00505021	0.00239722	5290/2475/5156/4914	4
BP	GO:0002758	innate immune response-activating signal transduction	4/73	119/18862	0.00117203	0.00505021	0.00239722	3845/3265/4893/5894	4
BP	GO:0050868	negative regulation of T cell activation	4/73	119/18862	0.00117203	0.00505021	0.00239722	29126/2064/80380/972	4
BP	GO:0060326	cell chemotaxis	6/73	306/18862	0.00118761	0.00511044	0.00242581	1399/2260/4233/3815/5156/972	6
BP	GO:0031396	regulation of protein ubiquitination	5/73	205/18862	0.00119171	0.00512113	0.00243088	672/55294/5728/207/2475	5
BP	GO:0002381	immunoglobulin production involved in immunoglobulin-mediated immune response	3/73	54/18862	0.00119735	0.00512461	0.00243254	4292/4436/2956	3
BP	GO:0016447	somatic recombination of immunoglobulin gene segments	3/73	54/18862	0.00119735	0.00512461	0.00243254	4292/4436/2956	3
BP	GO:0030199	collagen fibril organization	3/73	54/18862	0.00119735	0.00512461	0.00243254	4763/5925/4921	3
BP	GO:0010508	positive regulation of autophagy	4/73	120/18862	0.00120893	0.0051672	0.00245275	6794/7248/7249/10018	4
BP	GO:0010811	positive regulation of cell-substrate adhesion	4/73	121/18862	0.00124664	0.00531409	0.00252248	1021/1399/3717/7248	4
BP	GO:0034101	erythrocyte homeostasis	4/73	121/18862	0.00124664	0.00531409	0.00252248	1021/5925/3717/3815	4
BP	GO:0001836	release of cytochrome c from mitochondria	3/73	55/18862	0.00126293	0.00536915	0.00254861	7157/207/10018	3
BP	GO:1903428	positive regulation of reactive oxygen species biosynthetic process	3/73	55/18862	0.00126293	0.00536915	0.00254861	207/3717/2475	3
BP	GO:0048738	cardiac muscle tissue development	5/73	208/18862	0.001271	0.00539622	0.00256146	2263/5728/2475/5156/7248	5
BP	GO:0016236	macroautophagy	6/73	311/18862	0.00129027	0.00543003	0.00257751	5290/7157/207/2475/7248/7249	6
BP	GO:0003376	sphingosine-1-phosphate receptor signaling pathway	2/73	14/18862	0.00130457	0.00543003	0.00257751	207/7430	2
BP	GO:0009415	response to water	2/73	14/18862	0.00130457	0.00543003	0.00257751	5290/4914	2
BP	GO:0010225	response to UV-C	2/73	14/18862	0.00130457	0.00543003	0.00257751	675/7157	2
BP	GO:0031272	regulation of pseudopodium assembly	2/73	14/18862	0.00130457	0.00543003	0.00257751	324/3815	2
BP	GO:0034349	glial cell apoptotic process	2/73	14/18862	0.00130457	0.00543003	0.00257751	5925/7157	2
BP	GO:0036092	phosphatidylinositol-3-phosphate biosynthetic process	2/73	14/18862	0.00130457	0.00543003	0.00257751	472/5290	2
BP	GO:0045059	positive thymic T cell selection	2/73	14/18862	0.00130457	0.00543003	0.00257751	6794/972	2
BP	GO:0045475	locomotor rhythm	2/73	14/18862	0.00130457	0.00543003	0.00257751	5728/2475	2
BP	GO:0045898	regulation of RNA polymerase II transcription preinitiation complex assembly	2/73	14/18862	0.00130457	0.00543003	0.00257751	7157/2099	2
BP	GO:0048291	isotype switching to IgG isotypes	2/73	14/18862	0.00130457	0.00543003	0.00257751	4292/4436	2
BP	GO:0051547	regulation of keratinocyte migration	2/73	14/18862	0.00130457	0.00543003	0.00257751	5728/2475	2
BP	GO:0072350	tricarboxylic acid metabolic process	2/73	14/18862	0.00130457	0.00543003	0.00257751	3417/3418	2
BP	GO:0072425	signal transduction involved in G2 DNA damage checkpoint	2/73	14/18862	0.00130457	0.00543003	0.00257751	472/672	2
BP	GO:1901836	regulation of transcription of nucleolar large rRNA by RNA polymerase I	2/73	14/18862	0.00130457	0.00543003	0.00257751	2475/6597	2
BP	GO:0007498	mesoderm development	4/73	123/18862	0.00132451	0.00549862	0.00261007	2263/79728/6608/3717	4
BP	GO:0042476	odontogenesis	4/73	123/18862	0.00132451	0.00549862	0.00261007	2263/6608/5156/10018	4
BP	GO:0006977	DNA damage response, signal transduction by p53 class mediator resulting in cell cycle arrest	3/73	56/18862	0.00133073	0.0055029	0.0026121	472/11200/7157	3
BP	GO:0043388	positive regulation of DNA binding	3/73	56/18862	0.00133073	0.0055029	0.0026121	5925/1499/3717	3
BP	GO:0051353	positive regulation of oxidoreductase activity	3/73	56/18862	0.00133073	0.0055029	0.0026121	3845/207/7015	3
BP	GO:0050870	positive regulation of T cell activation	5/73	212/18862	0.00138271	0.00571039	0.00271059	29126/80380/5290/207/972	5
BP	GO:0002260	lymphocyte homeostasis	3/73	57/18862	0.00140078	0.00574773	0.00272832	207/972/10018	3
BP	GO:0030520	intracellular estrogen receptor signaling pathway	3/73	57/18862	0.00140078	0.00574773	0.00272832	367/672/2099	3
BP	GO:0048008	platelet-derived growth factor receptor signaling pathway	3/73	57/18862	0.00140078	0.00574773	0.00272832	5728/3717/5156	3
BP	GO:0072431	signal transduction involved in mitotic G1 DNA damage checkpoint	3/73	57/18862	0.00140078	0.00574773	0.00272832	472/11200/7157	3
BP	GO:1902400	intracellular signal transduction involved in G1 DNA damage checkpoint	3/73	57/18862	0.00140078	0.00574773	0.00272832	472/11200/7157	3
BP	GO:0045471	response to ethanol	4/73	126/18862	0.00144761	0.0059322	0.00281588	595/2263/5728/54658	4
BP	GO:0002763	positive regulation of myeloid leukocyte differentiation	3/73	58/18862	0.00147311	0.00601347	0.00285446	5925/2778/972	3
BP	GO:0031102	neuron projection regeneration	3/73	58/18862	0.00147311	0.00601347	0.00285446	5728/3717/5604	3
BP	GO:0061005	cell differentiation involved in kidney development	3/73	58/18862	0.00147311	0.00601347	0.00285446	6608/1499/5727	3
BP	GO:0010663	positive regulation of striated muscle cell apoptotic process	2/73	15/18862	0.00150151	0.00604406	0.00286898	5728/7157	2
BP	GO:0010666	positive regulation of cardiac muscle cell apoptotic process	2/73	15/18862	0.00150151	0.00604406	0.00286898	5728/7157	2
BP	GO:0010763	positive regulation of fibroblast migration	2/73	15/18862	0.00150151	0.00604406	0.00286898	207/4921	2
BP	GO:0035635	entry of bacterium into host cell	2/73	15/18862	0.00150151	0.00604406	0.00286898	4233/1499	2
BP	GO:0046007	negative regulation of activated T cell proliferation	2/73	15/18862	0.00150151	0.00604406	0.00286898	29126/80380	2
BP	GO:0048308	organelle inheritance	2/73	15/18862	0.00150151	0.00604406	0.00286898	5604/5605	2
BP	GO:0048313	Golgi inheritance	2/73	15/18862	0.00150151	0.00604406	0.00286898	5604/5605	2
BP	GO:0060572	morphogenesis of an epithelial bud	2/73	15/18862	0.00150151	0.00604406	0.00286898	367/2263	2
BP	GO:0071391	cellular response to estrogen stimulus	2/73	15/18862	0.00150151	0.00604406	0.00286898	367/2099	2
BP	GO:0072224	metanephric glomerulus development	2/73	15/18862	0.00150151	0.00604406	0.00286898	5156/5979	2
BP	GO:2001028	positive regulation of endothelial cell chemotaxis	2/73	15/18862	0.00150151	0.00604406	0.00286898	2260/4233	2
BP	GO:0030071	regulation of mitotic metaphase/anaphase transition	3/73	59/18862	0.00154774	0.00619097	0.00293871	324/472/5925	3
BP	GO:0045428	regulation of nitric oxide biosynthetic process	3/73	59/18862	0.00154774	0.00619097	0.00293871	207/3717/2475	3
BP	GO:1902041	regulation of extrinsic apoptotic signaling pathway via death domain receptors	3/73	59/18862	0.00154774	0.00619097	0.00293871	672/5728/5894	3
BP	GO:1902402	signal transduction involved in mitotic DNA damage checkpoint	3/73	59/18862	0.00154774	0.00619097	0.00293871	472/11200/7157	3
BP	GO:1902403	signal transduction involved in mitotic DNA integrity checkpoint	3/73	59/18862	0.00154774	0.00619097	0.00293871	472/11200/7157	3
BP	GO:0071695	anatomical structure maturation	5/73	218/18862	0.00156366	0.00624677	0.0029652	675/5925/2261/2475/5979	5
BP	GO:0051701	biological process involved in interaction with host	5/73	219/18862	0.00159543	0.00636571	0.00302166	1956/4233/1499/972/10018	5
BP	GO:0007612	learning	4/73	130/18862	0.00162387	0.00645013	0.00306173	3845/4763/3815/2475	4
BP	GO:0045143	homologous chromosome segregation	3/73	60/18862	0.0016247	0.00645013	0.00306173	472/83990/4292	3
BP	GO:1903078	positive regulation of protein localization to plasma membrane	3/73	60/18862	0.0016247	0.00645013	0.00306173	1956/207/7430	3
BP	GO:2001244	positive regulation of intrinsic apoptotic signaling pathway	3/73	60/18862	0.0016247	0.00645013	0.00306173	55294/7157/10018	3
BP	GO:0050670	regulation of lymphocyte proliferation	5/73	221/18862	0.00166041	0.00658365	0.00312511	472/29126/2064/80380/972	5
BP	GO:0050863	regulation of T cell activation	6/73	327/18862	0.001665	0.00658947	0.00312787	29126/2064/80380/5290/207/972	6
BP	GO:0007224	smoothened signaling pathway	4/73	131/18862	0.00167016	0.00658947	0.00312787	2263/5925/6608/5727	4
BP	GO:0007292	female gamete generation	4/73	131/18862	0.00167016	0.00658947	0.00312787	472/675/4292/5889	4
BP	GO:0061041	regulation of wound healing	4/73	131/18862	0.00167016	0.00658947	0.00312787	5728/3265/2475/5156	4
BP	GO:0007091	metaphase/anaphase transition of mitotic cell cycle	3/73	61/18862	0.00170402	0.00660591	0.00313568	324/472/5925	3
BP	GO:0046824	positive regulation of nucleocytoplasmic transport	3/73	61/18862	0.00170402	0.00660591	0.00313568	6608/7157/3717	3
BP	GO:0048645	animal organ formation	3/73	61/18862	0.00170402	0.00660591	0.00313568	367/2263/5604	3
BP	GO:0072413	signal transduction involved in mitotic cell cycle checkpoint	3/73	61/18862	0.00170402	0.00660591	0.00313568	472/11200/7157	3
BP	GO:0080164	regulation of nitric oxide metabolic process	3/73	61/18862	0.00170402	0.00660591	0.00313568	207/3717/2475	3
BP	GO:1903961	positive regulation of anion transmembrane transport	3/73	61/18862	0.00170402	0.00660591	0.00313568	207/673/7015	3
BP	GO:1905330	regulation of morphogenesis of an epithelium	3/73	61/18862	0.00170402	0.00660591	0.00313568	367/6608/2099	3
BP	GO:0006103	2-oxoglutarate metabolic process	2/73	16/18862	0.00171172	0.00660591	0.00313568	3417/3418	2
BP	GO:0006206	pyrimidine nucleobase metabolic process	2/73	16/18862	0.00171172	0.00660591	0.00313568	2475/1806	2
BP	GO:0010224	response to UV-B	2/73	16/18862	0.00171172	0.00660591	0.00313568	4436/6794	2
BP	GO:0014067	negative regulation of phosphatidylinositol 3-kinase signaling	2/73	16/18862	0.00171172	0.00660591	0.00313568	5728/7249	2
BP	GO:0031269	pseudopodium assembly	2/73	16/18862	0.00171172	0.00660591	0.00313568	324/3815	2
BP	GO:0048557	embryonic digestive tract morphogenesis	2/73	16/18862	0.00171172	0.00660591	0.00313568	2263/5156	2
BP	GO:0070230	positive regulation of lymphocyte apoptotic process	2/73	16/18862	0.00171172	0.00660591	0.00313568	29126/7157	2
BP	GO:0070242	thymocyte apoptotic process	2/73	16/18862	0.00171172	0.00660591	0.00313568	7157/10018	2
BP	GO:0071361	cellular response to ethanol	2/73	16/18862	0.00171172	0.00660591	0.00313568	5728/54658	2
BP	GO:0090520	sphingolipid mediated signaling pathway	2/73	16/18862	0.00171172	0.00660591	0.00313568	207/7430	2
BP	GO:1902969	mitotic DNA replication	2/73	16/18862	0.00171172	0.00660591	0.00313568	675/11200	2
BP	GO:1990778	protein localization to cell periphery	6/73	329/18862	0.00171711	0.00661869	0.00314174	367/1956/207/3265/5727/7430	6
BP	GO:0032944	regulation of mononuclear cell proliferation	5/73	223/18862	0.00172731	0.00664992	0.00315656	472/29126/2064/80380/972	5
BP	GO:1903037	regulation of leukocyte cell-cell adhesion	6/73	330/18862	0.00174363	0.00670464	0.00318254	29126/2064/80380/5290/207/972	6
BP	GO:0050768	negative regulation of neurogenesis	4/73	133/18862	0.00176549	0.00678052	0.00321856	4763/5728/7157/3418	4
BP	GO:0042698	ovulation cycle	3/73	62/18862	0.00178573	0.00683347	0.00324369	1956/2099/5156	3
BP	GO:0051898	negative regulation of protein kinase B signaling	3/73	62/18862	0.00178573	0.00683347	0.00324369	5728/207/7249	3
BP	GO:1902099	regulation of metaphase/anaphase transition of cell cycle	3/73	62/18862	0.00178573	0.00683347	0.00324369	324/472/5925	3
BP	GO:0045732	positive regulation of protein catabolic process	5/73	225/18862	0.00179617	0.00686515	0.00325873	324/55294/5728/207/7430	5
BP	GO:0032886	regulation of microtubule-based process	5/73	227/18862	0.00186702	0.00712741	0.00338322	324/672/2064/4233/6794	5
BP	GO:0045670	regulation of osteoclast differentiation	3/73	63/18862	0.00186984	0.0071296	0.00338426	55294/2778/2475	3
BP	GO:0034754	cellular hormone metabolic process	4/73	136/18862	0.00191548	0.00728239	0.00345678	2099/5156/1565/54658	4
BP	GO:0023019	signal transduction involved in regulation of gene expression	2/73	17/18862	0.0019351	0.00728239	0.00345678	4072/5156	2
BP	GO:0031268	pseudopodium organization	2/73	17/18862	0.0019351	0.00728239	0.00345678	324/3815	2
BP	GO:0031573	intra-S DNA damage checkpoint	2/73	17/18862	0.0019351	0.00728239	0.00345678	11200/4436	2
BP	GO:0033599	regulation of mammary gland epithelial cell proliferation	2/73	17/18862	0.0019351	0.00728239	0.00345678	675/595	2
BP	GO:0042790	nucleolar large rRNA transcription by RNA polymerase I	2/73	17/18862	0.0019351	0.00728239	0.00345678	2475/6597	2
BP	GO:0043217	myelin maintenance	2/73	17/18862	0.0019351	0.00728239	0.00345678	5728/207	2
BP	GO:0060602	branch elongation of an epithelium	2/73	17/18862	0.0019351	0.00728239	0.00345678	2263/2099	2
BP	GO:1903358	regulation of Golgi organization	2/73	17/18862	0.0019351	0.00728239	0.00345678	5604/5605	2
BP	GO:1904262	negative regulation of TORC1 signaling	2/73	17/18862	0.0019351	0.00728239	0.00345678	472/6794	2
BP	GO:2000104	negative regulation of DNA-dependent DNA replication	2/73	17/18862	0.0019351	0.00728239	0.00345678	675/11200	2
BP	GO:0010965	regulation of mitotic sister chromatid separation	3/73	64/18862	0.00195639	0.0073278	0.00347834	324/472/5925	3
BP	GO:0044784	metaphase/anaphase transition of cell cycle	3/73	64/18862	0.00195639	0.0073278	0.00347834	324/472/5925	3
BP	GO:0060411	cardiac septum morphogenesis	3/73	64/18862	0.00195639	0.0073278	0.00347834	2263/6608/7157	3
BP	GO:0071300	cellular response to retinoic acid	3/73	64/18862	0.00195639	0.0073278	0.00347834	472/2263/5979	3
BP	GO:0010594	regulation of endothelial cell migration	5/73	231/18862	0.00201486	0.00753794	0.00357809	55294/2260/4233/4763/207	5
BP	GO:0051961	negative regulation of nervous system development	4/73	138/18862	0.00202024	0.0075492	0.00358343	4763/5728/7157/3418	4
BP	GO:0006913	nucleocytoplasmic transport	6/73	340/18862	0.00202626	0.00756282	0.0035899	6608/7157/207/3717/7248/7249	6
BP	GO:0001756	somitogenesis	3/73	65/18862	0.00204539	0.00762526	0.00361954	472/79728/7157	3
BP	GO:0030902	hindbrain development	4/73	139/18862	0.00207408	0.00772316	0.00366601	1399/6608/7157/5604	4
BP	GO:0051169	nuclear transport	6/73	343/18862	0.00211747	0.0078755	0.00373832	6608/7157/207/3717/7248/7249	6
BP	GO:0016358	dendrite development	5/73	234/18862	0.00213123	0.00790819	0.00375384	1399/5728/6794/238/2475	5
BP	GO:1903039	positive regulation of leukocyte cell-cell adhesion	5/73	234/18862	0.00213123	0.00790819	0.00375384	29126/80380/5290/207/972	5
BP	GO:0042130	negative regulation of T cell proliferation	3/73	66/18862	0.00213688	0.00791069	0.00375502	29126/2064/80380	3
BP	GO:0051306	mitotic sister chromatid separation	3/73	66/18862	0.00213688	0.00791069	0.00375502	324/472/5925	3
BP	GO:0006740	NADPH regeneration	2/73	18/18862	0.00217155	0.00800176	0.00379825	7157/3417	2
BP	GO:0032780	negative regulation of ATPase activity	2/73	18/18862	0.00217155	0.00800176	0.00379825	7157/7248	2
BP	GO:0051546	keratinocyte migration	2/73	18/18862	0.00217155	0.00800176	0.00379825	5728/2475	2
BP	GO:0051571	positive regulation of histone H3-K4 methylation	2/73	18/18862	0.00217155	0.00800176	0.00379825	672/1499	2
BP	GO:0031056	regulation of histone modification	4/73	141/18862	0.00218472	0.008041	0.00381688	472/672/7157/1499	4
BP	GO:0033555	multicellular organismal response to stress	3/73	67/18862	0.00223088	0.00819191	0.00388851	5728/5979/4914	3
BP	GO:1904377	positive regulation of protein localization to cell periphery	3/73	67/18862	0.00223088	0.00819191	0.00388851	1956/207/7430	3
BP	GO:0044344	cellular response to fibroblast growth factor stimulus	4/73	142/18862	0.00224155	0.00821212	0.00389811	1399/2260/2263/2261	4
BP	GO:0072655	establishment of protein localization to mitochondrion	4/73	142/18862	0.00224155	0.00821212	0.00389811	55294/7157/207/10018	4
BP	GO:0006360	transcription by RNA polymerase I	3/73	68/18862	0.00232741	0.00851686	0.00404276	2064/2475/6597	3
BP	GO:0035051	cardiocyte differentiation	4/73	144/18862	0.00235824	0.00861976	0.0040916	1956/2475/5156/7248	4
BP	GO:0032956	regulation of actin cytoskeleton organization	6/73	352/18862	0.00240981	0.00874856	0.00415274	4233/5290/3265/2475/5156/7248	6
BP	GO:0021915	neural tube development	4/73	145/18862	0.00241812	0.00874856	0.00415274	6608/5727/7248/7249	4
BP	GO:0001832	blastocyst growth	2/73	19/18862	0.00242096	0.00874856	0.00415274	675/79728	2
BP	GO:0002902	regulation of B cell apoptotic process	2/73	19/18862	0.00242096	0.00874856	0.00415274	5728/972	2
BP	GO:0007213	G protein-coupled acetylcholine receptor signaling pathway	2/73	19/18862	0.00242096	0.00874856	0.00415274	2767/2776	2
BP	GO:0035313	wound healing, spreading of epidermal cells	2/73	19/18862	0.00242096	0.00874856	0.00415274	5728/2475	2
BP	GO:0071397	cellular response to cholesterol	2/73	19/18862	0.00242096	0.00874856	0.00415274	6608/5727	2
BP	GO:1903975	regulation of glial cell migration	2/73	19/18862	0.00242096	0.00874856	0.00415274	1399/3418	2
BP	GO:0065004	protein-DNA complex assembly	5/73	241/18862	0.00242179	0.00874856	0.00415274	5889/5925/7157/2099/6597	5
BP	GO:0070663	regulation of leukocyte proliferation	5/73	241/18862	0.00242179	0.00874856	0.00415274	472/29126/2064/80380/972	5
BP	GO:0046626	regulation of insulin receptor signaling pathway	3/73	69/18862	0.00242649	0.00874856	0.00415274	1019/7248/7249	3
BP	GO:0071229	cellular response to acid chemical	3/73	69/18862	0.00242649	0.00874856	0.00415274	5290/2475/5156	3
BP	GO:0090150	establishment of protein localization to membrane	6/73	354/18862	0.00247872	0.00890777	0.00422832	1956/2064/7157/673/3265/10018	6
BP	GO:0019827	stem cell population maintenance	4/73	146/18862	0.00247905	0.00890777	0.00422832	6608/1499/3815/5894	4
BP	GO:0070585	protein localization to mitochondrion	4/73	146/18862	0.00247905	0.00890777	0.00422832	55294/7157/207/10018	4
BP	GO:0055021	regulation of cardiac muscle tissue growth	3/73	70/18862	0.00252815	0.00907394	0.0043072	2263/5728/2475	3
BP	GO:0002218	activation of innate immune response	4/73	148/18862	0.00260406	0.00931485	0.00442155	3845/3265/4893/5894	4
BP	GO:0071774	response to fibroblast growth factor	4/73	148/18862	0.00260406	0.00931485	0.00442155	1399/2260/2263/2261	4
BP	GO:0098727	maintenance of cell number	4/73	148/18862	0.00260406	0.00931485	0.00442155	6608/1499/3815/5894	4
BP	GO:0033045	regulation of sister chromatid segregation	3/73	71/18862	0.00263241	0.00939513	0.00445966	324/472/5925	3
BP	GO:1905818	regulation of chromosome separation	3/73	71/18862	0.00263241	0.00939513	0.00445966	324/472/5925	3
BP	GO:0003323	type B pancreatic cell development	2/73	20/18862	0.00268324	0.00948076	0.0045003	1021/6608	2
BP	GO:0021904	dorsal/ventral neural tube patterning	2/73	20/18862	0.00268324	0.00948076	0.0045003	6608/5727	2
BP	GO:0030539	male genitalia development	2/73	20/18862	0.00268324	0.00948076	0.0045003	367/5156	2
BP	GO:0031998	regulation of fatty acid beta-oxidation	2/73	20/18862	0.00268324	0.00948076	0.0045003	207/2475	2
BP	GO:0035988	chondrocyte proliferation	2/73	20/18862	0.00268324	0.00948076	0.0045003	4921/2261	2
BP	GO:0043586	tongue development	2/73	20/18862	0.00268324	0.00948076	0.0045003	1956/3815	2
BP	GO:0060444	branching involved in mammary gland duct morphogenesis	2/73	20/18862	0.00268324	0.00948076	0.0045003	367/2099	2
BP	GO:2000178	negative regulation of neural precursor cell proliferation	2/73	20/18862	0.00268324	0.00948076	0.0045003	4763/7157	2
BP	GO:2000774	positive regulation of cellular senescence	2/73	20/18862	0.00268324	0.00948076	0.0045003	1029/3845	2
BP	GO:0031349	positive regulation of defense response	6/73	361/18862	0.00273164	0.00962536	0.00456894	1956/3845/3265/3717/4893/5894	6
BP	GO:0043535	regulation of blood vessel endothelial cell migration	4/73	150/18862	0.00273333	0.00962536	0.00456894	55294/2260/4763/207	4
BP	GO:1903364	positive regulation of cellular protein catabolic process	4/73	150/18862	0.00273333	0.00962536	0.00456894	55294/5728/207/7430	4
BP	GO:0014855	striated muscle cell proliferation	3/73	72/18862	0.00273929	0.00962536	0.00456894	2263/5728/3717	3
BP	GO:0030032	lamellipodium assembly	3/73	72/18862	0.00273929	0.00962536	0.00456894	5290/3815/2475	3
BP	GO:0050770	regulation of axonogenesis	4/73	151/18862	0.00279959	0.00982639	0.00466436	5728/6794/5604/5979	4
BP	GO:0003151	outflow tract morphogenesis	3/73	73/18862	0.00284882	0.00997715	0.00473593	1399/2263/1499	3
BP	GO:0006809	nitric oxide biosynthetic process	3/73	73/18862	0.00284882	0.00997715	0.00473593	207/3717/2475	3

## Sheet: Table S4
Table S4. Analysis of Underlying Mechanisms Associated with Inter-tumoral Heterogeneity Response Score (THRscore)
pathway	THRscore Low	THRscore High	p-value
gland development	32	20	0.466671
positive regulation of kinase activity	35	21	0.148849
epithelial cell proliferation	31	20	0.726765
positive regulation of MAPK cascade	31	17	0.117003
protein autophosphorylation	31	20	0.726765
regulation of epithelial cell proliferation	29	19	0.755151
reproductive structure development	6	12	0.0112731
neuron death	27	21	0.530003
regulation of neuron death	27	21	0.530003
regulation of cell cycle phase transition	30	22	0.725002
neuron apoptotic process	27	21	0.530003
regulation of neuron apoptotic process	27	21	0.530003
response to radiation	32	24	0.639948
phosphatidylinositol-mediated signaling	28	15	0.16136
cell cycle G1/S phase transition	30	22	0.725002
regulation of fibroblast proliferation	29	21	1
G1/S transition of mitotic cell cycle	30	22	0.725002
fibroblast proliferation	29	21	1
positive regulation of protein kinase activity	31	20	0.726765
intrinsic apoptotic signaling pathway	21	18	0.295519
positive regulation of phospholipase activity	28	12	0.0274447
regulation of apoptotic signaling pathway	22	17	0.786759
regulation of phospholipase activity	28	12	0.0274447
sex differentiation	4	9	0.0274562
leukocyte apoptotic process	21	15	1
lymphocyte differentiation	25	23	0.054906
regulation of DNA-binding transcription factor activity	9	10	0.26594
gliogenesis	23	22	0.0425389
regulation of nervous system development	25	22	0.125127
multicellular organism growth	24	20	0.384511
in utero embryonic development	28	20	1
cellular senescence	21	16	0.791224
negative regulation of cell cycle	23	18	0.586122
limbic system development	5	4	1
regulation of miRNA maturation	28	20	1
cellular response to chemical stress	29	21	1
regulation of lipid metabolic process	6	7	0.348633
response to xenobiotic stimulus	26	19	0.776853
double-strand break repair	21	17	0.592187
positive regulation of mitotic cell cycle	27	16	0.401486
regulation of neurogenesis	25	22	0.125127
negative regulation of macroautophagy	23	20	0.254919
anoikis	5	9	0.0637458
positive regulation of cell adhesion	12	8	1
replicative senescence	21	16	0.791224
leukocyte proliferation	23	19	0.403739
positive regulation of cell projection organization	12	13	0.188713
cellular response to decreased oxygen levels	20	18	0.283144
wound healing	3	8	0.0384773
homeostasis of number of cells	7	7	0.539775
regulation of miRNA-mediated gene silencing	28	20	1
regulation of smooth muscle cell proliferation	4	7	0.173755
positive regulation of cell development	8	13	0.0274447
response to decreased oxygen levels	20	19	0.114915
smooth muscle cell proliferation	4	7	0.173755
stem cell differentiation	24	17	1
ameboidal-type cell migration	11	8	1
mitotic recombination	0	4	0.0242404
positive regulation of cellular component biogenesis	28	20	1
regeneration	2	3	0.392413
meiosis I cell cycle process	1	5	0.0376365
regulation of developmental growth	7	6	0.755151
epithelial tube morphogenesis	8	11	0.094405
cellular response to abiotic stimulus	24	21	0.152008
cellular response to environmental stimulus	24	21	0.152008
response to peptide hormone	11	12	0.189566
response to steroid hormone	6	6	0.525673
regulation of leukocyte apoptotic process	21	15	1
regulation of leukocyte proliferation	4	6	0.291741
negative regulation of transferase activity	22	15	1
cellular response to alcohol	5	5	0.726765
epithelial cell development	6	3	0.725002
negative regulation of immune system process	3	5	0.254093
cellular response to peptide	24	20	0.384511
regulation of T cell activation	9	7	1
lymphocyte proliferation	21	19	0.180522
somatic hypermutation of immunoglobulin genes	1	1	1
negative regulation of cell adhesion	1	2	0.562378
regulation of response to wounding	2	3	0.392413
axon development	6	6	0.525673
negative regulation of kinase activity	4	5	0.466671
somatic diversification of immune receptors via somatic mutation	1	1	1
germ cell development	4	10	0.0128552
regulation of leukocyte differentiation	7	8	0.365979
cell growth	30	24	0.223189
response to estradiol	26	13	0.174623
regulation of protein stability	22	18	0.423444
stem cell proliferation	21	18	0.295519
response to alcohol	5	6	0.333444
regulation of cell growth	30	24	0.223189
muscle tissue development	6	10	0.0739333
regulation of intracellular transport	3	5	0.254093
lung epithelium development	3	7	0.0753869
regulation of oxidative stress-induced cell death	4	5	0.466671
cellular process involved in reproduction in multicellular organism	4	10	0.0128552
response to oxidative stress	29	21	1
B cell activation	22	16	1
determination of adult lifespan	20	16	0.600743
embryonic organ development	30	20	0.74743
morphogenesis of a branching structure	7	9	0.2361
positive regulation of protein localization	28	16	0.260632
response to axon injury	2	1	1
myelination	2	5	0.111573
Wnt signaling pathway	28	17	0.554881
cell-cell signaling by wnt	28	17	0.554881
cellular response to steroid hormone stimulus	3	4	0.430218
regulation of stem cell proliferation	21	17	0.592187
cell-substrate adhesion	6	4	1
face development	2	2	1
regulation of morphogenesis of a branching structure	2	2	1
regulation of long-term neuronal synaptic plasticity	4	6	0.291741
chromosome segregation	7	8	0.365979
morphogenesis of an epithelial fold	26	11	0.0349245
nuclear division	6	8	0.218704
axon regeneration	2	1	1
rhythmic process	20	17	0.426553
cell cycle G2/M phase transition	21	19	0.180522
response to muscle stretch	4	6	0.291741
regulation of response to oxidative stress	4	5	0.466671
muscle cell differentiation	8	11	0.094405
regulation of lymphocyte proliferation	2	5	0.111573
nuclear chromosome segregation	7	8	0.365979
leukocyte cell-cell adhesion	6	5	0.74743
epidermal growth factor receptor signaling pathway	28	14	0.094405
response to pain	1	2	0.562378
osteoblast differentiation	3	3	0.68174
negative regulation of catabolic process	30	21	1
negative regulation of growth	22	17	0.786759
molting cycle	26	12	0.065777
hair cycle	26	12	0.065777
ossification	26	11	0.0349245
neuroblast proliferation	21	17	0.592187
regulation of lipid kinase activity	3	2	1
cellular response to xenobiotic stimulus	22	16	1
animal organ formation	1	2	0.562378
trachea morphogenesis	1	2	0.562378
cranial skeletal system development	1	2	0.562378
regionalization	21	18	0.295519
learning or memory	31	18	0.203363
regulation of helicase activity	20	15	0.796239
positive regulation of cell activation	6	5	0.74743
epithelium migration	8	7	0.763641
regulation of binding	6	6	0.525673
regulation of GTPase activity	3	7	0.0753869
lymphocyte activation involved in immune response	20	18	0.283144
T cell receptor signaling pathway	7	8	0.365979
cellular response to estradiol stimulus	26	12	0.065777
cellular carbohydrate metabolic process	23	19	0.403739
somite development	20	16	0.600743
positive regulation of DNA metabolic process	28	14	0.094405
fibroblast growth factor receptor signaling pathway	1	2	0.562378
NADP metabolic process	20	17	0.426553
negative regulation of cell activation	1	3	0.295781
protein localization to nucleus	21	17	0.592187
negative regulation of DNA metabolic process	20	16	0.600743
telomere maintenance via recombination	0	4	0.0242404
regulation of response to DNA damage stimulus	29	21	1
hair follicle development	26	11	0.0349245
bone development	22	15	1
autonomic nervous system development	2	2	1
sister chromatid segregation	7	8	0.365979
protein import into nucleus	20	15	0.796239
import into nucleus	20	15	0.796239
mesenchymal cell differentiation	3	4	0.430218
negative regulation of epithelial cell differentiation	4	8	0.0555629
establishment of protein localization to organelle	20	16	0.600743
regulation of fibroblast apoptotic process	23	17	0.78999
regulation of cellular senescence	20	15	0.796239
heart morphogenesis	21	19	0.180522
stem cell population maintenance	8	7	0.763641
positive regulation of growth	26	13	0.174623
cellular response to biotic stimulus	21	18	0.295519
regulation of epithelial cell apoptotic process	3	3	0.68174
positive regulation of plasma membrane bounded cell projection assembly	7	7	0.539775
maintenance of cell number	8	7	0.763641
telomere organization	2	8	0.0112267
negative regulation of organelle organization	25	18	1
response to cadmium ion	28	13	0.0522684
negative regulation of cell development	21	17	0.592187
positive regulation of mesenchymal cell proliferation	2	2	1
adaptive immune response based on somatic recombination of immune receptors built from immunoglobulin superfamily domains	0	3	0.0639066
positive regulation of protein-containing complex assembly	22	18	0.423444
regulation of circadian rhythm	20	17	0.426553
response to fibroblast growth factor	1	2	0.562378
positive regulation of GTPase activity	1	4	0.148849
animal organ regeneration	0	2	0.163934
regulation of morphogenesis of an epithelium	2	2	1
regulation of epithelial cell migration	3	3	0.68174
fibroblast apoptotic process	23	17	0.78999
response to estrogen	0	2	0.163934
response to acid chemical	26	13	0.174623
platelet activation	3	3	0.68174
developmental maturation	3	7	0.0753869
pyridine nucleotide metabolic process	20	17	0.426553
nicotinamide nucleotide metabolic process	20	17	0.426553
detection of external stimulus	3	3	0.68174
epithelial cell apoptotic process	3	3	0.68174
cellular response to vascular endothelial growth factor stimulus	3	3	0.68174
detection of abiotic stimulus	3	3	0.68174
cold-induced thermogenesis	5	6	0.333444
regulation of cold-induced thermogenesis	5	6	0.333444
neural precursor cell proliferation	21	17	0.592187
energy derivation by oxidation of organic compounds	23	19	0.403739
epidermis morphogenesis	2	2	1
response to lipopolysaccharide	3	4	0.430218
regulation of small molecule metabolic process	23	19	0.403739
carbohydrate transport	3	4	0.430218
regulation of autophagy of mitochondrion	20	15	0.796239
female gamete generation	2	7	0.0252549
actin filament bundle assembly	5	4	1
adaptive thermogenesis	5	6	0.333444
cellular response to acid chemical	26	13	0.174623
rRNA transcription	21	18	0.295519
glucose homeostasis	6	8	0.218704
miRNA metabolic process	21	16	0.791224
regulation of neural precursor cell proliferation	21	17	0.592187
anatomical structure maturation	3	7	0.0753869
skeletal muscle tissue development	5	8	0.117003
neural tube development	2	3	0.392413
regulation of mitotic metaphase/anaphase transition	6	6	0.525673
estrogen metabolic process	0	1	0.409836
myeloid cell apoptotic process	1	1	1
response to nutrient levels	20	18	0.283144
regulation of stress fiber assembly	5	4	1
epidermis development	26	11	0.0349245
dopamine receptor signaling pathway	1	2	0.562378
regulation of fibroblast migration	2	2	1
regulation of actin cytoskeleton organization	8	7	0.763641
mesenchymal cell proliferation	2	2	1
regulation of nitric-oxide synthase activity	26	12	0.065777
positive regulation of supramolecular fiber organization	6	5	0.74743
telomere localization	1	2	0.562378
positive regulation of isotype switching to IgG isotypes	0	1	0.409836
positive regulation of glucose transmembrane transport	2	3	0.392413
connective tissue development	8	7	0.763641
tissue homeostasis	6	11	0.0239266
circadian behavior	20	17	0.426553
cellular response to ketone	3	4	0.430218
regulation of vascular associated smooth muscle cell migration	0	3	0.0639066
regulation of body fluid levels	6	6	0.525673
response to temperature stimulus	1	4	0.148849
regulation of transcription from RNA polymerase II promoter in response to hypoxia	20	15	0.796239
regulation of release of cytochrome c from mitochondria	20	15	0.796239
response to retinoic acid	2	2	1
developmental pigmentation	2	1	1
regulation of chromosome separation	6	6	0.525673
positive regulation of cytoskeleton organization	5	4	1
mesenchymal to epithelial transition involved in metanephros morphogenesis	2	2	1
negative regulation of neurotransmitter secretion	2	1	1
vascular endothelial growth factor signaling pathway	3	3	0.68174
glucose transmembrane transport	3	4	0.430218
regulation of actin filament-based process	8	7	0.763641
positive regulation of adaptive immune response based on somatic recombination of immune receptors built from immunoglobulin superfamily domains	0	1	0.409836
detection of mechanical stimulus	3	3	0.68174
response to water	3	3	0.68174
regulation of cellular carbohydrate catabolic process	20	17	0.426553
response to amino acid	26	13	0.174623
isotype switching	0	1	0.409836
response to reactive oxygen species	28	13	0.0522684
glial cell activation	2	2	1
regulation of reproductive process	5	7	0.203363
positive regulation of establishment of protein localization	1	1	1
inner cell mass cell proliferation	0	4	0.0242404
macrophage apoptotic process	1	1	1
synaptic vesicle clustering	1	2	0.562378
synaptic transmission, GABAergic	2	5	0.111573
macroautophagy	23	20	0.254919
cell chemotaxis	5	3	1
pyrimidine nucleobase metabolic process	0	2	0.163934
negative regulation of neurotransmitter transport	2	1	1
positive regulation of endothelial cell chemotaxis	3	2	1
regulation of phosphoprotein phosphatase activity	1	3	0.295781
branching involved in ureteric bud morphogenesis	2	2	1
maternal process involved in female pregnancy	0	1	0.409836
regulation of chromosome segregation	6	6	0.525673
pseudopodium assembly	5	2	0.689455
glial cell apoptotic process	20	15	0.796239
cellular response to estrogen stimulus	0	1	0.409836
positive regulation of production of molecular mediator of immune response	2	2	1
regulation of generation of precursor metabolites and energy	23	19	0.403739
production of molecular mediator of immune response	3	2	1
anatomical structure homeostasis	6	11	0.0239266
mesoderm development	1	0	1
protein localization to cell periphery	26	11	0.0349245
pseudopodium organization	5	2	0.689455
collagen fibril organization	1	2	0.562378
coagulation	3	3	0.68174
camera-type eye development	29	13	0.025271
somitogenesis	20	16	0.600743
cellular response to retinoic acid	2	2	1
cellular response to cholesterol	1	0	1
appendage morphogenesis	1	2	0.562378
limb morphogenesis	1	2	0.562378
cardiac muscle tissue development	1	3	0.295781
pentose-phosphate shunt	20	17	0.426553
protein-DNA complex assembly	21	16	0.791224
cellular component disassembly	24	18	0.781194
tongue development	3	3	0.68174
G1 to G0 transition	21	17	0.592187
regulation of protein catabolic process	26	11	0.0349245
lamellipodium assembly	5	6	0.333444
regulation of microtubule-based process	8	8	0.554881
regulation of chromosome organization	7	8	0.365979
regulation of protein modification by small protein conjugation or removal	1	2	0.562378
regulation of cellular component size	5	6	0.333444
phosphatidylinositol-3-phosphate biosynthetic process	4	4	0.705558
